# Supplementary material for: Gestational Diabetes Is Characterized by Reduced Mitochondrial Protein Expression and Altered Calcium Signaling Proteins in Skeletal Muscle
Source: PLoS One. 2014 Sep 12;9(9):e106872. doi: 10.1371/journal.pone.0106872 (PMC4162568; doi:10.1371/journal.pone.0106872)
Supplement: Table S1 — Spectral counts and NSAF values for 979 proteins identified in at least 1 subject. (XLSX) [file pone.0106872.s001.xlsx]

## Sheet: Supplemental Table 1
Table S1. Spectral counts and NSAF values for 979 proteins identified in at least 1 subject.
Individual spectrum counts and NSAF values for individual subjects are given and coded by subject ID number and group, where CS = ONGT and GDM = OGDM
Mean and SEM values for ONGT and OGDM are given.						Green = ONGT and Orange = OGDM.
Protein Name	GeneName	Spectrum Count in Spectrum Report for 20080529CS1.xls	Spectrum Count in Spectrum Report for 20080602_CS2.xls	Spectrum Count in Spectrum Report for 20080613CS3.xls	Spectrum Count in Spectrum Report for 20080618CS4.xls	Spectrum Count in Spectrum Report for 20080629CS5.xls	Spectrum Count in Spectrum Report for 20080711CS6.xls	Spectrum Count in Spectrum Report for 20080529GDM1.xls	Spectrum Count in Spectrum Report for 20080602_GDM2.xls	Spectrum Count in Spectrum Report for 20080613GDM3.xls	Spectrum Count in Spectrum Report for 20080618GDM4.xls	Spectrum Count in Spectrum Report for 20080629GDM5.xls	Spectrum Count in Spectrum Report for 20081208_GDM9.xls	Total Spectra	NSAF in Spectrum Report for 20080529CS1.xls	NSAF in Spectrum Report for 20080602_CS2.xls	NSAF in Spectrum Report for 20080613CS3.xls	NSAF in Spectrum Report for 20080618CS4.xls	NSAF in Spectrum Report for 20080629CS5.xls	NSAF in Spectrum Report for 20080711CS6.xls	NSAF in Spectrum Report for 20080529GDM1.xls	NSAF in Spectrum Report for 20080602_GDM2.xls	NSAF in Spectrum Report for 20080613GDM3.xls	NSAF in Spectrum Report for 20080618GDM4.xls	NSAF in Spectrum Report for 20080629GDM5.xls	NSAF in Spectrum Report for 20081208_GDM9.xls	MEAN ONGT	SEM ONGT	MEAN OGDM	SEM OGDM
Myosin-7;	MYH7;	1708	1623	1488	760	1652	875	1979	1498	1138	1169	1259	1179	16328	0.0135	0.0121	0.0111	0.00561	0.012	0.00801	0.0162	0.00942	0.00868	0.00839	0.00925	0.00915	0.0103867	0.00121388	0.0101817	0.00121378
Myoglobin;	MB;	1262	1194	1075	1288	1262	1198	1251	1698	1211	1374	1119	1769	15701	0.125	0.111	0.101	0.119	0.116	0.138	0.128	0.134	0.116	0.124	0.103	0.173	0.118333	0.00513593	0.129667	0.00971139
Creatine kinase M-type;	CKM;	1283	874	866	1045	892	710	1024	1082	935	1266	990	736	11703	0.0513	0.033	0.0329	0.0392	0.033	0.033	0.0425	0.0346	0.0362	0.0461	0.0369	0.029	0.0370667	0.00302277	0.03755	0.00246072
Isoform 1 of Serum albumin precursor;	ALB;	622	670	1054	1382	1022	739	590	576	725	1055	1104	610	10149	0.0156	0.0158	0.0251	0.0324	0.0237	0.0215	0.0153	0.0115	0.0176	0.0241	0.0258	0.015	0.02235	0.00257924	0.0182167	0.00228377
Carbonic anhydrase 3;	CA3;	847	558	614	574	722	751	870	724	633	656	739	658	8346	0.0496	0.0308	0.0342	0.0315	0.0392	0.0512	0.0529	0.0339	0.0359	0.035	0.0404	0.038	0.0394167	0.00368207	0.03935	0.0028697
Glycogen phosphorylase, muscle form;	PYGM;	748	497	429	690	538	546	665	1108	617	817	732	728	8115	0.0135	0.00848	0.00739	0.0117	0.00901	0.0115	0.0125	0.016	0.0108	0.0135	0.0124	0.013	0.0102633	0.000950027	0.0130333	0.000699841
Myosin regulatory light chain 2, ventricular/cardiac muscle isoform;	MYL2;	451	768	730	623	696	320	591	805	755	566	660	499	7464	0.0414	0.0665	0.0637	0.0536	0.0591	0.0342	0.0563	0.059	0.0672	0.0474	0.0565	0.0452	0.0530833	0.00523536	0.0552667	0.00327696
Myosin-2;	MYH2;	408	1028	71	497	567	260	423	831	542	769	800	442	6638	0.0032	0.00761	0.00053	0.00366	0.00412	0.00237	0.00345	0.00521	0.00412	0.0055	0.00586	0.00342	0.00358167	0.000956554	0.00459333	0.000436453
Fructose-bisphosphate aldolase A;	ALDOA;	642	494	440	669	563	501	571	562	520	674	642	318	6596	0.0269	0.0195	0.0175	0.0263	0.0218	0.0244	0.0248	0.0188	0.0211	0.0257	0.0251	0.0131	0.0227333	0.0015446	0.0214333	0.00199561
Myosin light chain 1, skeletal muscle isoform;	MYL1;	468	631	668	476	529	240	377	1023	401	584	657	437	6491	0.0368	0.0467	0.0499	0.035	0.0385	0.0219	0.0307	0.0642	0.0305	0.0418	0.0481	0.0338	0.0381333	0.00402945	0.0415167	0.00534125
Beta-enolase;	ENO3;	490	431	336	578	508	373	418	494	376	602	637	452	5695	0.0172	0.0143	0.0112	0.019	0.0165	0.0152	0.0152	0.0139	0.0128	0.0193	0.0209	0.0156	0.0155667	0.00109747	0.0162833	0.00128929
Myosin light chain 2;	MYLPF;	294	708	99	520	408	208	282	1081	472	520	620	353	5565	0.0264	0.0598	0.00844	0.0437	0.0338	0.0217	0.0262	0.0774	0.041	0.0425	0.0518	0.0312	0.0323067	0.00731421	0.0450167	0.0074434
Actin, alpha skeletal muscle;	ACTA1;	246	443	270	461	464	114	247	393	341	411	427	281	4098	0.00994	0.0169	0.0104	0.0175	0.0174	0.00536	0.0104	0.0127	0.0134	0.0151	0.0161	0.0112	0.0129167	0.00207583	0.01315	0.000896939
ATP synthase subunit beta, mitochondrial precursor;	ATP5B;	288	252	352	203	334	254	302	415	221	241	321	276	3459	0.0083	0.00685	0.00965	0.00548	0.0089	0.00851	0.00903	0.00955	0.00617	0.00633	0.00862	0.00784	0.00794833	0.000620201	0.00792333	0.000576655
Four and a half LIM domains 1 variant;	FHL1;	235	252	288	274	264	263	242	284	288	250	329	191	3160	0.0121	0.0122	0.0141	0.0132	0.0126	0.0157	0.0129	0.0117	0.0144	0.0117	0.0158	0.00969	0.0133167	0.000564161	0.0126983	0.000886944
Myosin light polypeptide 3;	MYL3;	280	212	434	199	233	132	205	371	337	211	233	263	3110	0.0219	0.0156	0.0323	0.0146	0.0169	0.012	0.0166	0.0232	0.0255	0.015	0.017	0.0203	0.0188833	0.00299749	0.0196	0.00168503
ATP synthase subunit alpha, mitochondrial precursor;	ATP5A1;	256	192	288	165	249	204	222	343	174	216	240	184	2733	0.00706	0.00499	0.00755	0.00426	0.00635	0.00654	0.00635	0.00755	0.00465	0.00542	0.00617	0.005	0.006125	0.00051297	0.00585667	0.000431645
Alpha-crystallin B chain;	CRYAB;	171	206	237	302	117	159	206	185	251	217	167	278	2496	0.0149	0.0169	0.0196	0.0246	0.00943	0.0161	0.0186	0.0129	0.0212	0.0172	0.0136	0.0239	0.0169217	0.00205765	0.0179	0.00174509
Isoform SERCA1A of Sarcoplasmic/endoplasmic reticulum calcium ATPase 1;Isoform SERCA1B of Sarcoplasmic/endoplasmic reticulum calcium ATPase 1;	ATP2A1;	183	193	34	261	166	173	182	226	190	275	183	190	2256	0.0028	0.00278	0.000494	0.00374	0.00235	0.00307	0.00288	0.00276	0.00281	0.00383	0.00261	0.00286	0.002539	0.000449752	0.00295833	0.000178725
Isoform 1 of L-lactate dehydrogenase A chain;	LDHA;	205	122	73	146	202	110	143	288	85	250	219	149	1992	0.00941	0.00528	0.00319	0.00628	0.00858	0.00587	0.00681	0.0106	0.00378	0.0105	0.00937	0.00674	0.006435	0.000924823	0.00796667	0.00109075
Myosin-1;	MYH1;	0	351	0	418	136	0	88	343	114	176	222	68	1916	0	0.0026	0	0.00308	0.000989	0	0.000717	0.00215	0.000868	0.00126	0.00163	0.000527	0.0011115	0.000571895	0.001192	0.000250803
Heat shock protein beta-1;	HSPB1;	221	175	121	141	118	123	153	167	184	147	192	156	1898	0.0164	0.0123	0.00856	0.00982	0.00812	0.0106	0.0118	0.00992	0.0133	0.00996	0.0133	0.0114	0.0109667	0.00124691	0.0116133	0.000615655
Isoform 2 of LIM domain-binding protein 3;	LDB3;	123	136	169	153	208	108	127	217	184	127	179	110	1841	0.00304	0.00317	0.00397	0.00354	0.00475	0.0031	0.00325	0.00428	0.0044	0.00286	0.00412	0.00268	0.003595	0.000271499	0.00359833	0.000310338
Adenylate kinase 1;Adenylate kinase isoenzyme 1;	AK1;	141	152	243	177	124	86	133	195	83	178	163	98	1773	0.0106	0.0108	0.0174	0.0125	0.00866	0.00754	0.0104	0.0118	0.00607	0.0122	0.0115	0.00729	0.01125	0.00141988	0.00987667	0.00105179
Isoform 1 of Tropomyosin beta chain;	TPM2;	91	187	150	134	193	36	112	139	156	96	98	271	1663	0.00488	0.00946	0.00766	0.00674	0.00958	0.00225	0.00623	0.00596	0.00811	0.00469	0.0049	0.0143	0.00676167	0.00115365	0.007365	0.00147358
Fatty acid-binding protein, heart;	FABP3;	170	58	46	33	107	174	155	234	113	146	140	172	1548	0.0195	0.00627	0.00501	0.00354	0.0113	0.0232	0.0184	0.0214	0.0125	0.0152	0.015	0.0194	0.01147	0.00333546	0.0169833	0.00134868
Troponin C, skeletal muscle;	TNNC2;	81	189	51	170	139	48	77	190	113	133	167	58	1416	0.00772	0.017	0.00462	0.0152	0.0123	0.00531	0.00761	0.0145	0.0104	0.0115	0.0148	0.00544	0.0103583	0.00213462	0.0107083	0.00151872
Isoform 1 of Triosephosphate isomerase;	TPI1;	143	79	95	178	76	91	66	146	156	99	127	107	1363	0.00762	0.00397	0.00482	0.00889	0.00375	0.00564	0.00365	0.00621	0.00805	0.00481	0.00631	0.00562	0.00578167	0.000844509	0.005775	0.000608877
Glucose-6-phosphate isomerase;	GPI;	121	107	147	89	102	77	109	159	111	109	120	93	1344	0.0033	0.00276	0.00382	0.00228	0.00258	0.00244	0.00309	0.00347	0.00294	0.00271	0.00306	0.0025	0.00286333	0.000239188	0.00296167	0.000136807
165 kDa protein;		28	83	130	91	171	62	44	136	199	148	154	83	1329	0.000292	0.000815	0.00129	0.000888	0.00165	0.000751	0.000475	0.00113	0.00201	0.0014	0.0015	0.000852	0.000947667	0.000191503	0.00122783	0.000218562
Annexin A6;	ANXA6;	117	59	93	50	179	113	142	123	142	91	106	107	1322	0.00265	0.00126	0.002	0.00106	0.00375	0.00297	0.00334	0.00222	0.00312	0.00188	0.00224	0.00239	0.00228167	0.00042352	0.00253167	0.000232844
Phosphoglycerate kinase 1;	PGK1;	179	108	40	98	106	94	102	124	127	163	119	53	1313	0.00654	0.00372	0.00139	0.00336	0.00359	0.00399	0.00387	0.00362	0.0045	0.00543	0.00406	0.00191	0.003765	0.000673017	0.00389833	0.000474899
Troponin C, slow skeletal and cardiac muscles;	TNNC1;	42	125	198	94	152	52	88	185	135	76	107	45	1299	0.00398	0.0112	0.0178	0.00834	0.0133	0.00572	0.00864	0.014	0.0124	0.00656	0.00944	0.0042	0.0100567	0.00208539	0.00920667	0.00147897
Alpha-1-antitrypsin precursor;	SERPINA1;	47	98	167	200	113	106	43	41	87	129	181	71	1283	0.00171	0.00337	0.00579	0.00683	0.00381	0.00449	0.00163	0.00119	0.00307	0.00429	0.00615	0.00255	0.00433333	0.0007408	0.00314667	0.000748731
Phosphoglycerate mutase 2;	PGAM2;	162	87	58	123	94	82	87	122	116	122	113	96	1262	0.00976	0.00494	0.00332	0.00694	0.00524	0.00574	0.00544	0.00587	0.00677	0.0067	0.00635	0.0057	0.00599	0.000893902	0.00613833	0.000224431
Heat-shock protein beta-6;	HSPB6;	93	103	163	106	77	66	108	112	125	86	104	107	1250	0.0081	0.00846	0.0135	0.00865	0.00621	0.00668	0.00976	0.00779	0.0105	0.00682	0.00844	0.00918	0.0086	0.00105957	0.00874833	0.000548029
Isoform 1 of PDZ and LIM domain protein 3;	PDLIM3;	125	118	81	78	91	89	115	99	92	120	103	79	1190	0.00523	0.00466	0.00323	0.00306	0.00353	0.00433	0.00499	0.00331	0.00373	0.00458	0.00402	0.00326	0.00400667	0.000353767	0.00398167	0.000283519
Isoform M1 of Pyruvate kinase isozymes M1/M2;	PKM2;	66	98	55	71	105	94	51	203	114	93	97	105	1152	0.00189	0.00265	0.0015	0.00191	0.00279	0.00314	0.00152	0.00465	0.00317	0.00243	0.0026	0.00297	0.00231333	0.000259957	0.00289	0.000422493
Isoform alpha-enolase of Alpha-enolase;	ENO1;	69	107	107	83	111	48	85	123	79	118	121	83	1134	0.00242	0.00354	0.00357	0.00273	0.00361	0.00196	0.0031	0.00345	0.00269	0.00378	0.00396	0.00287	0.00297167	0.00028721	0.00330833	0.000206969
Alpha-actinin-2;	ACTN2;	76	108	81	70	223	32	59	73	146	6	151	69	1094	0.0013	0.00174	0.00131	0.00112	0.00352	0.000634	0.00104	0.000994	0.00241	9.32e-05	0.0024	0.00116	0.001604	0.000410023	0.00134953	0.000368084
Isoform 1 of Tripartite motif-containing protein 72;	TRIM72;	79	74	99	80	106	97	71	97	80	97	97	79	1056	0.00252	0.00223	0.00301	0.0024	0.00313	0.0036	0.00235	0.00248	0.00248	0.00282	0.00289	0.00249	0.002815	0.000212521	0.002585	8.84213e-05
Carbonic anhydrase 1;	CA1;	41	165	139	58	78	56	109	23	75	122	86	77	1029	0.00239	0.00908	0.00772	0.00317	0.00421	0.0038	0.0066	0.00107	0.00424	0.00649	0.00468	0.00443	0.00506167	0.0010992	0.004585	0.000820499
Trifunctional enzyme subunit alpha, mitochondrial precursor;	HADHA;	82	21	130	27	95	95	117	142	91	52	70	92	1014	0.00164	0.000395	0.00247	0.000505	0.00176	0.00221	0.00242	0.00227	0.00176	0.000946	0.0013	0.00181	0.00149667	0.000353232	0.001751	0.000228904
tropomyosin 3 isoform 1;	TPM3;	46	74	233	53	116	45	53	79	122	50	68	63	1002	0.00246	0.00373	0.0119	0.00266	0.00574	0.0028	0.00294	0.00337	0.00632	0.00244	0.00339	0.00332	0.00488167	0.00148833	0.00363	0.000558259
Isoform 1 of Heat shock cognate 71 kDa protein;	HSPA8;	107	59	61	33	88	78	105	115	102	61	77	78	964	0.00252	0.00131	0.00137	0.00073	0.00192	0.00214	0.00257	0.00217	0.00233	0.00131	0.00169	0.00181	0.001665	0.000265138	0.00198	0.000188733
Myosin light polypeptide 6B;	MYL6;MYL6B;	90	62	114	92	110	29	45	50	125	44	105	95	961	0.00659	0.00428	0.00794	0.00632	0.00746	0.00247	0.00342	0.00293	0.00887	0.00294	0.00717	0.00686	0.00584333	0.000848876	0.005365	0.00105469
Isoform 1 of Ankyrin repeat domain-containing protein 2;	ANKRD2;	90	56	115	41	70	125	107	38	92	36	71	89	930	0.00412	0.00242	0.00501	0.00176	0.00296	0.00665	0.00508	0.00139	0.00408	0.0015	0.00303	0.00401	0.00382	0.00074068	0.00318167	0.00060986
Malate dehydrogenase, cytoplasmic;	MDH1;	90	63	120	61	46	59	82	86	69	61	67	85	889	0.00411	0.00271	0.00521	0.00261	0.00194	0.00313	0.00388	0.00313	0.00305	0.00254	0.00285	0.00382	0.003285	0.000483237	0.00321167	0.00021844
Aconitase 2, mitochondrial;Aconitate hydratase, mitochondrial precursor;	ACO2;	93	51	128	56	70	80	69	91	66	46	58	76	884	0.00179	0.000925	0.00234	0.00101	0.00125	0.00179	0.00138	0.0014	0.00123	0.000806	0.00104	0.00144	0.0015175	0.000223993	0.001216	0.000101686
Malate dehydrogenase, mitochondrial precursor;	MDH2;	82	54	140	69	65	86	80	79	38	52	55	63	863	0.0037	0.0023	0.006	0.00292	0.00271	0.00451	0.00374	0.00285	0.00166	0.00214	0.00231	0.0028	0.00369	0.000562554	0.00258333	0.000293242
Isoform 1 of UTP--glucose-1-phosphate uridylyltransferase;	UGP2;	67	57	94	50	57	53	79	104	78	72	67	59	837	0.00201	0.00161	0.00268	0.00141	0.00158	0.00185	0.00246	0.00249	0.00227	0.00197	0.00187	0.00174	0.00185667	0.000186041	0.00213333	0.000129529
Troponin I, fast skeletal muscle;Uncharacterized protein TNNI2;	TNNI2;	20	136	103	82	67	13	17	194	9	71	74	33	819	0.00167	0.0107	0.0082	0.00644	0.00519	0.00127	0.00148	0.013	0.00073	0.00542	0.00578	0.00272	0.00557833	0.00150371	0.004855	0.00183012
Isoform 1 of Very long-chain specific acyl-CoA dehydrogenase, mitochondrial precursor;Isoform 2 of Very long-chain specific acyl-CoA dehydrogenase, mitochondrial precursor;	ACADVL;	71	17	85	25	74	70	71	94	86	64	54	75	786	0.00157	0.000354	0.00179	0.000518	0.00151	0.0018	0.00163	0.00166	0.00184	0.00129	0.00111	0.00163	0.001257	0.000264729	0.00152667	0.000110594
Apolipoprotein A-I precursor;	APOA1;	37	79	111	179	58	22	42	29	48	73	73	17	768	0.00211	0.00425	0.00603	0.00958	0.00306	0.00146	0.00249	0.00132	0.00265	0.0038	0.00389	0.000956	0.004415	0.00122738	0.00251767	0.000497298
Peroxiredoxin-6;	PRDX6;	88	39	45	87	55	34	60	65	102	61	82	30	748	0.00599	0.0025	0.00291	0.00555	0.00346	0.00269	0.00423	0.00353	0.00672	0.00378	0.0052	0.00201	0.00385	0.000623789	0.004245	0.00065219
Voltage-dependent anion-selective channel protein 1;	VDAC1;	70	56	61	62	75	64	57	91	28	42	55	60	721	0.00377	0.00284	0.00312	0.00313	0.00374	0.00401	0.00318	0.00391	0.00146	0.00206	0.00276	0.00318	0.003435	0.000189925	0.00275833	0.000358482
Annexin A2;annexin A2 isoform 1;	ANXA2;	60	79	74	62	73	39	94	39	45	41	67	40	713	0.00263	0.00326	0.00308	0.00254	0.00296	0.00199	0.00427	0.00136	0.00191	0.00164	0.00274	0.00173	0.00274333	0.000186988	0.002275	0.000442227
Isocitrate dehydrogenase [NADP], mitochondrial precursor;	IDH2;	94	33	91	49	51	56	70	54	43	78	51	35	705	0.00317	0.00105	0.00292	0.00155	0.00159	0.00219	0.00245	0.00145	0.0014	0.0024	0.0016	0.00116	0.00207833	0.000340964	0.00174333	0.000223259
Probable C->U-editing enzyme APOBEC-2;	APOBEC2;	70	41	47	47	79	47	66	84	34	83	48	44	690	0.00476	0.00263	0.00304	0.003	0.00497	0.00372	0.00466	0.00457	0.00224	0.00515	0.00304	0.00295	0.00368667	0.000400264	0.00376833	0.000478981
Calsequestrin-2 precursor;	CASQ2;	53	45	58	36	67	37	61	48	54	45	66	31	601	0.00202	0.00162	0.00211	0.00129	0.00237	0.00164	0.00242	0.00146	0.002	0.00157	0.00235	0.00117	0.00184167	0.000160943	0.00182833	0.000207162
Puromycin-sensitive aminopeptidase;	NPEPPS;	74	43	45	30	52	47	63	62	46	60	36	42	600	0.00123	0.000672	0.00071	0.000466	0.000798	0.000906	0.00108	0.000821	0.000739	0.000907	0.000557	0.000686	0.000797	0.000105218	0.000798333	7.43952e-05
Isoform 1 of Vinculin;Isoform 2 of Vinculin;	VCL;	88	61	60	24	31	59	93	28	43	46	14	48	595	0.00122	0.000797	0.000791	0.000312	0.000397	0.00095	0.00134	0.00031	0.000577	0.000581	0.000181	0.000655	0.0007445	0.000139172	0.000607333	0.000164403
LIM and cysteine-rich domains protein 1;	LMCD1;	46	19	97	44	41	52	56	18	46	63	45	60	587	0.00192	0.000748	0.00385	0.00172	0.00158	0.00252	0.00243	0.0006	0.00186	0.0024	0.00175	0.00247	0.00205633	0.000428274	0.00191833	0.000292568
Desmin;	DES;	39	55	23	31	78	43	77	25	54	4	82	50	561	0.00126	0.00168	0.000709	0.000942	0.00234	0.00162	0.00259	0.000648	0.0017	0.000118	0.00248	0.0016	0.00142517	0.000238987	0.00152267	0.0004013
Annexin A5;	ANXA5;	45	75	37	63	28	50	61	31	25	38	38	29	520	0.00214	0.00337	0.00168	0.00281	0.00123	0.00277	0.00301	0.00118	0.00115	0.00165	0.00169	0.00136	0.00233333	0.000325276	0.00167333	0.000283016
Trifunctional enzyme beta subunit, mitochondrial precursor;	HADHB;	15	10	122	39	47	53	52	18	38	37	38	45	514	0.000481	0.000303	0.00372	0.00117	0.0014	0.00198	0.00173	0.000461	0.00118	0.00108	0.00114	0.00142	0.001509	0.000508212	0.0011685	0.000172034
Protein disulfide-isomerase precursor;	P4HB;	31	56	36	23	64	49	35	49	39	32	41	53	508	0.00093	0.00158	0.00103	0.000647	0.00178	0.00171	0.00109	0.00117	0.00113	0.000875	0.00115	0.00157	0.0012795	0.000192405	0.00116417	9.22354e-05
Aspartate aminotransferase, cytoplasmic;	GOT1;	61	16	66	25	22	68	38	19	55	63	53	16	502	0.00225	0.000557	0.00232	0.000865	0.000751	0.00292	0.00145	0.00056	0.00197	0.00212	0.00182	0.000582	0.0016105	0.000409533	0.001417	0.000282559
14-3-3 protein gamma;	YWHAG;	53	33	24	0	45	50	55	33	20	51	52	66	482	0.00327	0.00192	0.00141	0	0.00257	0.00359	0.00352	0.00163	0.0012	0.00287	0.00299	0.00401	0.00212667	0.000539263	0.00270333	0.000443333
Aldose reductase;	AKR1B1;	14	28	57	44	34	34	33	41	44	39	54	41	463	0.000675	0.00127	0.00261	0.00199	0.00152	0.00191	0.00165	0.00158	0.00206	0.00171	0.00243	0.00195	0.0016625	0.000271771	0.00189667	0.000130376
14-3-3 protein epsilon;	YWHAE;	49	48	31	37	33	22	58	43	35	40	36	26	458	0.00293	0.0027	0.00176	0.00207	0.00183	0.00153	0.0036	0.00205	0.00203	0.00218	0.00201	0.00153	0.00213667	0.000227679	0.00223333	0.000288105
Isoform 1 of Voltage-dependent anion-selective channel protein 3;Isoform 2 of Voltage-dependent anion-selective channel protein 3;	VDAC3;	26	26	38	29	55	48	35	36	23	38	49	49	452	0.0014	0.00132	0.00194	0.00146	0.00274	0.003	0.00195	0.00155	0.0012	0.00186	0.00246	0.0026	0.00197667	0.000297878	0.00193667	0.000216959
AMP deaminase 1;Adenosine monophosphate deaminase 1;	AMPD1;	34	15	58	32	30	18	23	56	55	27	50	46	444	0.00068	0.000283	0.0011	0.0006	0.000556	0.000419	0.000477	0.000895	0.00107	0.000492	0.000933	0.000907	0.000606333	0.000114214	0.000795667	0.000101677
Isoform 3 of Reticulon-4;	RTN4;	18	33	23	58	32	29	21	55	38	66	27	26	426	0.00138	0.00238	0.00168	0.00416	0.00227	0.00258	0.00167	0.00336	0.00282	0.00461	0.00193	0.00196	0.00240833	0.000396051	0.002725	0.000458103
Cytochrome c;	CYCS;	53	6	7	6	69	43	30	62	14	43	36	48	417	0.00769	0.000821	0.000966	0.000816	0.00927	0.00726	0.00452	0.00719	0.00197	0.00569	0.00487	0.00687	0.0044705	0.0016344	0.005185	0.000774423
Ubiquitin-activating enzyme E1;	UBE1;	48	40	37	26	31	26	53	27	24	50	20	34	416	0.000691	0.000543	0.000507	0.000351	0.000413	0.000435	0.000792	0.000311	0.000335	0.000656	0.000269	0.000483	0.00049	4.89128e-05	0.000474333	8.60704e-05
Protein DJ-1;	PARK7;	26	31	65	37	29	32	25	35	41	39	32	20	412	0.0021	0.00236	0.00499	0.0028	0.00216	0.003	0.00209	0.00225	0.0032	0.00287	0.00241	0.00159	0.00290167	0.00044224	0.00240167	0.000233501
NADH-cytochrome b5 reductase 1;	CYB5R1;	42	27	23	21	53	25	60	34	8	20	35	30	378	0.0021	0.00127	0.00109	0.000983	0.00245	0.00145	0.00311	0.00136	0.000387	0.000911	0.00163	0.00148	0.00155717	0.000240394	0.00147967	0.000374709
ATP synthase subunit g, mitochondrial;	ATP5L;	20	12	32	28	48	54	0	42	40	30	22	42	370	0.00296	0.00167	0.0045	0.00388	0.00657	0.00929	0	0.00496	0.00573	0.00404	0.00304	0.00612	0.00481167	0.00111671	0.00398167	0.000918878
187 kDa protein;Complement C3 precursor (Fragment);	C3;	6	25	31	78	35	14	9	0	29	69	44	12	352	5.5e-05	0.000216	0.00027	0.00067	0.000297	0.000149	8.55e-05	0	0.000257	0.000576	0.000376	0.000108	0.000276167	8.64644e-05	0.00023375	8.76244e-05
Elongation factor 2;	EEF2;	24	21	39	24	26	49	29	32	26	21	24	33	348	0.000426	0.000352	0.000659	0.0004	0.000427	0.00101	0.000534	0.000454	0.000447	0.00034	0.000397	0.000578	0.000545667	0.000102563	0.000458333	3.55703e-05
Isoform 1 of Heat shock protein HSP 90-alpha;Protein;heat shock protein 90kDa alpha (cytosolic), class A member 1 isoform 1;	HSP90AA1;	23	21	31	13	31	38	33	34	40	15	34	30	343	0.000444	0.000382	0.000569	0.000235	0.000553	0.000852	0.00066	0.000524	0.000748	0.000264	0.000612	0.00057	0.000505833	8.53532e-05	0.000563	6.75786e-05
Catalase;	CAT;	9	58	75	46	12	8	22	17	39	23	21	11	341	0.00026	0.00158	0.00206	0.00125	0.000321	0.000269	0.00066	0.000393	0.00109	0.000606	0.000566	0.000314	0.000956667	0.000319073	0.000604833	0.000110965
L-lactate dehydrogenase B chain;	LDHB;	29	23	68	18	12	24	37	13	23	13	35	28	323	0.00132	0.00099	0.00295	0.00077	0.000507	0.00127	0.00175	0.000474	0.00102	0.000541	0.00149	0.00126	0.00130117	0.000352592	0.00108917	0.000208986
Cytochrome c oxidase subunit 4 isoform 1, mitochondrial precursor;	COX4I1;	26	17	35	32	27	32	15	43	21	26	16	27	317	0.00234	0.00145	0.003	0.0027	0.00225	0.00335	0.0014	0.0031	0.00183	0.00214	0.00135	0.0024	0.002515	0.000270909	0.00203667	0.000270366
Flavin reductase;Uncharacterized protein BLVRB;	BLVRB;	19	42	84	23	14	7	20	32	20	23	19	8	311	0.00139	0.00289	0.00584	0.00158	0.000947	0.000595	0.00152	0.00187	0.00142	0.00153	0.00129	0.000576	0.002207	0.000793976	0.00136767	0.000176768
Transitional endoplasmic reticulum ATPase;	VCP;	30	28	30	18	22	39	37	24	22	21	15	24	310	0.000567	0.000499	0.00054	0.000319	0.000385	0.000857	0.000726	0.000363	0.000403	0.000362	0.000264	0.000447	0.000527833	7.63494e-05	0.0004275	6.46182e-05
48 kDa protein;Tubulin alpha-4A chain;	TUBA4A;	26	29	29	23	24	27	27	33	21	30	22	15	306	0.0009	0.000946	0.000954	0.000746	0.000768	0.00109	0.000969	0.000912	0.000704	0.000946	0.00071	0.000511	0.000900667	5.23671e-05	0.000792	7.36827e-05
Creatine kinase, sarcomeric mitochondrial precursor;	CKMT2;	48	11	48	17	19	39	29	18	13	23	19	13	297	0.00175	0.000377	0.00166	0.00058	0.00064	0.00165	0.00109	0.000523	0.000458	0.000762	0.000644	0.000466	0.0011095	0.000260946	0.000657167	9.87794e-05
ADP/ATP translocase 1;	SLC25A4;	31	6	23	17	20	43	18	7	14	28	24	56	287	0.00159	0.000289	0.00112	0.000815	0.000947	0.00256	0.000955	0.000286	0.000694	0.0013	0.00114	0.00282	0.00122017	0.000318738	0.00119917	0.000355408
Electron transfer flavoprotein subunit alpha, mitochondrial precursor;	ETFA;	28	24	28	18	37	20	32	30	9	14	28	17	285	0.00128	0.00104	0.00122	0.000772	0.00157	0.00106	0.00152	0.0011	0.000399	0.000584	0.00119	0.000767	0.001157	0.000109695	0.000926667	0.000170566
oxoglutarate (alpha-ketoglutarate) dehydrogenase (lipoamide) isoform 1 precursor;	OGDH;	36	16	37	16	28	24	31	22	20	22	13	19	284	0.000536	0.000225	0.000524	0.000223	0.000386	0.000416	0.000479	0.000262	0.000289	0.000299	0.000181	0.000279	0.000385	5.62518e-05	0.000298167	4.00786e-05
Profilin-1;	PFN1;	33	10	3	12	39	36	18	26	14	32	37	18	278	0.00359	0.00103	0.000311	0.00122	0.00393	0.00456	0.00203	0.00226	0.00148	0.00317	0.00376	0.00193	0.00244017	0.000731349	0.00243833	0.000349165
Carbonic anhydrase 2;	CA2;	24	30	19	18	11	18	32	17	14	30	19	45	277	0.00141	0.00166	0.00106	0.000989	0.000597	0.00123	0.00195	0.000796	0.000795	0.0016	0.00104	0.0026	0.00115767	0.000149842	0.0014635	0.000295451
Cytochrome c oxidase subunit 2;	MTCO2;	17	25	14	30	14	16	14	45	54	29	6	12	276	0.00114	0.00158	0.000894	0.00189	0.00087	0.00125	0.000975	0.00241	0.00351	0.00177	0.000376	0.000794	0.00127067	0.000163215	0.00163917	0.000478272
NADH-ubiquinone oxidoreductase 75 kDa subunit, mitochondrial precursor;	NDUFS1;	33	15	32	14	25	21	15	36	27	15	20	23	276	0.000692	0.000296	0.000638	0.000275	0.000485	0.000512	0.000326	0.000603	0.000548	0.000287	0.000391	0.000475	0.000483	6.99486e-05	0.000438333	5.1071e-05
Ubiquinol-cytochrome-c reductase complex core protein 1, mitochondrial precursor;	UQCRC1;	23	16	40	25	16	17	25	26	20	28	17	18	271	0.00073	0.000479	0.00121	0.000744	0.00047	0.000627	0.000823	0.000659	0.000615	0.00081	0.000503	0.000563	0.00071	0.000110966	0.000662167	5.32681e-05
Gamma filamin variant;	FLNC;	37	9	14	1	8	79	45	9	11	0	16	40	269	0.000208	4.78e-05	7.5e-05	5.28e-06	4.17e-05	0.000517	0.000263	4.05e-05	6e-05	0	8.4e-05	0.000222	0.00014913	7.89073e-05	0.000111583	4.3222e-05
Mitochondrial 2-oxoglutarate/malate carrier protein;	SLC25A11;	9	10	22	16	33	35	13	18	11	25	33	31	256	0.000437	0.000458	0.00102	0.000728	0.00148	0.00197	0.000655	0.000698	0.000517	0.00111	0.00149	0.00148	0.0010155	0.000248661	0.000991667	0.000175661
GYS1 protein;Glycogen [starch] synthase, muscle;	GYS1;	10	13	33	14	24	41	7	19	35	10	26	23	255	0.000216	0.000265	0.000679	0.000284	0.00048	0.00103	0.000157	0.000328	0.000733	0.000197	0.000524	0.00049	0.000492333	0.00012852	0.000404833	8.93806e-05
Calcium-binding mitochondrial carrier protein Aralar1;	SLC25A12;	24	6	22	10	28	29	14	35	19	15	14	37	253	0.000539	0.000127	0.00047	0.000211	0.000582	0.000758	0.000326	0.000628	0.000414	0.000307	0.000293	0.00082	0.000447833	9.69589e-05	0.000464667	8.7381e-05
Cullin-associated NEDD8-dissociated protein 2;	CAND2;	28	17	25	16	17	30	17	36	13	23	15	15	252	0.000381	0.000218	0.000324	0.000204	0.000214	0.000475	0.00024	0.000392	0.000172	0.000285	0.00019	0.000201	0.000302667	4.51129e-05	0.000246667	3.34202e-05
Aspartate aminotransferase, mitochondrial precursor;	GOT2;	30	9	34	12	17	47	12	15	16	25	21	13	251	0.00106	0.000301	0.00115	0.000399	0.000558	0.00194	0.000441	0.000425	0.000549	0.000807	0.000694	0.000454	0.000901333	0.000251426	0.000561667	6.39508e-05
Glutathione S-transferase P;	GSTP1;	17	16	31	33	20	8	24	23	22	26	17	13	250	0.00123	0.00109	0.00214	0.00224	0.00134	0.000675	0.00181	0.00133	0.00155	0.00172	0.00115	0.00093	0.0014525	0.000251057	0.001415	0.000139038
60 kDa heat shock protein, mitochondrial precursor;61 kDa protein;	HSPD1;	12	15	30	16	33	20	15	25	20	15	21	28	250	0.000319	0.000376	0.000758	0.000398	0.000811	0.000617	0.000413	0.00053	0.000514	0.000363	0.00052	0.000733	0.0005465	8.61281e-05	0.000512167	5.20368e-05
HSPA5 protein;	HSPA5;	18	17	20	11	15	25	28	27	32	6	30	20	249	0.000419	0.000373	0.000443	0.00024	0.000323	0.000676	0.000676	0.000502	0.000721	0.000127	0.000651	0.000459	0.000412333	6.0479e-05	0.000522667	8.95078e-05
Fructose-1,6-bisphosphatase isozyme 2;	FBP2;	0	0	3	40	31	22	4	13	33	39	45	14	244	0	0	0.000128	0.00169	0.00129	0.00115	0.000187	0.000467	0.00144	0.0016	0.00189	0.00062	0.000709667	0.000307534	0.001034	0.000284501
Dihydrolipoyl dehydrogenase, mitochondrial precursor;	DLD;	16	17	27	13	24	26	17	28	18	13	18	26	243	0.000479	0.00048	0.000769	0.000365	0.000665	0.000905	0.000528	0.00067	0.000522	0.000355	0.000502	0.000767	0.0006105	8.35495e-05	0.000557333	5.85273e-05
Angiotensinogen precursor;	AGT;	12	33	31	27	18	9	8	17	21	25	31	10	242	0.000377	0.000978	0.000927	0.000795	0.000523	0.000329	0.000261	0.000427	0.000639	0.000716	0.000908	0.00031	0.000654833	0.000115311	0.0005435	0.000103221
Tubulin beta chain;Tubulin, beta polypeptide;	TUBB;	23	27	24	16	22	17	21	13	21	25	19	12	240	0.000806	0.000892	0.0008	0.000525	0.000713	0.000692	0.000763	0.000364	0.000713	0.000798	0.000621	0.000414	0.000738	5.17346e-05	0.000612167	7.49193e-05
Isoform 1 of Adenylosuccinate synthetase isozyme 1;	ADSSL1;	20	16	31	26	12	20	19	20	16	23	18	19	240	0.000667	0.000503	0.000983	0.000813	0.00037	0.000775	0.000657	0.000533	0.000517	0.000699	0.00056	0.000624	0.000685167	9.05466e-05	0.000598333	2.97699e-05
PRKAR2A protein;cAMP-dependent protein kinase type II-alpha regulatory subunit;	PRKAR2A;	12	21	17	16	18	14	25	31	25	19	17	24	239	0.000465	0.000768	0.000627	0.000581	0.000646	0.000631	0.00101	0.00096	0.000939	0.000671	0.000615	0.000917	0.000619667	4.01229e-05	0.000852	6.76639e-05
Peptidyl-prolyl cis-trans isomerase A;	LOC654188;PPIA;PPIAL3;	16	23	24	26	15	10	23	21	24	23	16	14	235	0.00148	0.002	0.00211	0.00225	0.00128	0.00107	0.0022	0.00155	0.00215	0.00194	0.00138	0.00127	0.00169833	0.000198518	0.00174833	0.000163899
Alpha-actinin-3;	ACTN3;	2	0	0	40	77	0	5	31	14	0	57	8	234	3.38e-05	0	0	0.000634	0.00121	0	8.77e-05	0.000419	0.000229	0	0.000899	0.000133	0.000312967	0.00020652	0.000294617	0.000134262
Isoform Cytoplasmic of Fumarate hydratase, mitochondrial precursor;Isoform Mitochondrial of Fumarate hydratase, mitochondrial precursor;	FH;	18	11	38	23	19	20	26	11	14	22	12	17	231	0.000562	0.000324	0.00113	0.000672	0.000549	0.000725	0.000841	0.000274	0.000423	0.000625	0.000349	0.000523	0.000660333	0.000109558	0.000505833	8.40708e-05
Delta(3,5)-Delta(2,4)-dienoyl-CoA isomerase, mitochondrial precursor;	ECH1;	22	11	21	17	24	15	32	21	11	15	20	20	229	0.00102	0.000482	0.000928	0.00074	0.00103	0.00081	0.00154	0.000779	0.000495	0.000635	0.000866	0.000916	0.000835	8.46873e-05	0.000871833	0.000147777
Alpha-2-macroglobulin precursor;	A2M;	0	10	48	58	7	14	0	2	23	50	13	3	228	0	9.75e-05	0.000472	0.000562	6.7e-05	0.000168	0	1.65e-05	0.00023	0.000471	0.000125	3.06e-05	0.00022775	9.48028e-05	0.000145517	7.40549e-05
SET and MYND domain-containing protein 1;Uncharacterized protein SMYD1;	SMYD1;	0	12	21	14	33	8	6	18	18	18	36	42	226	0	0.000351	0.000619	0.000407	0.000947	0.000288	0.000193	0.000446	0.000541	0.000509	0.00104	0.00128	0.000435333	0.00013098	0.000668167	0.000166258
Myosin-binding protein C, fast-type;	MYBPC2;	0	4	0	63	36	2	0	15	28	22	22	27	219	0	5.03e-05	0	0.000788	0.000445	3.1e-05	0	0.00016	0.000362	0.000268	0.000274	0.000355	0.00021905	0.000133487	0.0002365	5.59689e-05
Dihydrolipoyllysine-residue succinyltransferase component of 2- oxoglutarate dehydrogenase complex, mitochondrial precursor;	DLST;	18	10	26	14	24	26	13	19	12	11	21	22	216	0.000606	0.000317	0.000832	0.000441	0.000747	0.00102	0.000454	0.000511	0.000391	0.000337	0.000659	0.000729	0.0006605	0.000105716	0.0005135	6.25341e-05
cAMP-dependent protein kinase type I-alpha regulatory subunit;	PRKAR1A;	12	14	21	19	20	16	31	14	20	20	21	7	215	0.00048	0.000528	0.000799	0.000712	0.00074	0.000744	0.00129	0.000447	0.000775	0.000729	0.000783	0.000276	0.000667167	5.32281e-05	0.000716667	0.000141842
Prenylcysteine oxidase 1 precursor;	PCYOX1;	11	12	12	19	24	23	13	29	13	20	21	18	215	0.000332	0.000341	0.000344	0.000537	0.00067	0.000807	0.000407	0.000699	0.00038	0.00055	0.000591	0.000535	0.000505167	8.20973e-05	0.000527	4.84018e-05
ATP synthase, H+ transporting, mitochondrial F0 complex, subunit F2 isoform 2c;ATP synthase, H+ transporting, mitochondrial F0 complex, subunit F2 isoform 2d;Isoform 1 of ATP synthase f chain, mitochondrial;Isoform 2 of ATP synthase f chain, mitochondrial;	ATP5J2;	20	0	14	18	32	24	6	26	20	16	22	12	210	0.00426	0	0.00284	0.0036	0.00631	0.00595	0.00133	0.00443	0.00413	0.00311	0.00437	0.00252	0.00382667	0.000940417	0.003315	0.000504472
Protein-arginine deiminase type-2;	PADI2;	5	8	11	30	49	14	15	9	0	14	31	21	207	0.000115	0.000173	0.00024	0.000644	0.00104	0.000373	0.000357	0.000165	0	0.000292	0.000662	0.000474	0.000430833	0.00014405	0.000325	9.47115e-05
Fibrinogen beta chain precursor;	FGB;	10	77	7	20	20	5	7	7	11	23	14	4	205	0.00031	0.00225	0.000207	0.000582	0.000574	0.00018	0.000225	0.000174	0.000331	0.000651	0.000405	0.000122	0.000683833	0.000321262	0.000318	7.88306e-05
Isoform 1 of NADH-cytochrome b5 reductase 3;Isoform 2 of NADH-cytochrome b5 reductase 3;	CYB5R3;	15	30	8	15	25	15	20	20	12	9	22	14	205	0.00079	0.00149	0.000401	0.00074	0.00122	0.000918	0.00109	0.000841	0.000612	0.000432	0.00108	0.000726	0.0009265	0.000156345	0.000796833	0.000106515
Isoform Heart of ATP synthase gamma chain, mitochondrial precursor;	ATP5C1;	23	15	14	16	26	22	23	16	8	8	12	22	205	0.00118	0.000726	0.000683	0.000769	0.00123	0.00131	0.00122	0.000656	0.000398	0.000374	0.000574	0.00111	0.000983	0.000116704	0.000722	0.000147297
Tubulin alpha-1A chain;	TUBA1A;	16	32	16	25	20	10	21	11	10	20	15	8	204	0.000541	0.00102	0.000514	0.000792	0.000625	0.000393	0.000736	0.000297	0.000327	0.000616	0.000473	0.000266	0.0006475	9.20285e-05	0.0004525	7.79396e-05
Prohibitin;	PHB;	23	21	9	0	23	29	21	11	5	14	27	20	203	0.00129	0.00111	0.00048	0	0.00119	0.00189	0.00122	0.000492	0.000271	0.000715	0.00141	0.0011	0.000993333	0.000270465	0.000868	0.000181905
Isoform 1 of Hexokinase-1;Isoform 2 of Hexokinase-1;Isoform 3 of Hexokinase-1;Isoform 4 of Hexokinase-1;	HK1;	17	12	21	13	24	28	16	10	10	19	9	24	203	0.000283	0.000189	0.000333	0.000203	0.00037	0.000542	0.000277	0.000133	0.000161	0.000288	0.00014	0.000394	0.00032	5.29692e-05	0.000232167	4.27047e-05
Heat shock-related 70 kDa protein 2;	HSPA2;	17	12	15	0	23	26	25	19	38	8	13	5	201	0.000405	0.00027	0.00034	0	0.000508	0.000721	0.000619	0.000362	0.000878	0.000174	0.000289	0.000118	0.000374	9.8518e-05	0.000406667	0.000118398
Galectin-1;	LGALS1;	13	4	0	0	27	43	10	39	9	11	22	22	200	0.00147	0.000426	0	0	0.00282	0.00564	0.00117	0.00352	0.000984	0.00113	0.00232	0.00245	0.001726	0.000898701	0.001929	0.000410817
Cysteine and glycine-rich protein 3;	CSRP3;	0	0	47	0	0	9	0	0	56	41	27	16	196	0	0	0.00351	0	0	0.000822	0	0	0.00426	0.00294	0.00198	0.00124	0.000722	0.000573529	0.00173667	0.000686856
Superoxide dismutase [Mn], mitochondrial precursor;manganese superoxide dismutase isoform A precursor;	SOD2;	13	8	33	10	18	15	12	23	23	8	14	18	195	0.000892	0.000518	0.00215	0.000643	0.00114	0.0012	0.000855	0.00126	0.00153	0.0005	0.000896	0.00122	0.0010905	0.000238355	0.0010435	0.000149152
Serine/threonine-protein phosphatase 2A 65 kDa regulatory subunit A alpha isoform;	PPP2R1A;	13	14	17	9	18	18	16	18	21	10	20	20	194	0.000336	0.000342	0.000418	0.000218	0.000431	0.000541	0.000429	0.000372	0.000526	0.000236	0.000482	0.00051	0.000381	4.45661e-05	0.000425833	4.44285e-05
Myotilin;	MYOT;	9	12	20	2	30	15	14	8	18	7	20	38	193	0.000275	0.000346	0.000582	5.74e-05	0.00085	0.000534	0.000444	0.000196	0.000534	0.000195	0.000571	0.00115	0.000440733	0.000112478	0.000515	0.000143286
Ubiquinol-cytochrome-c reductase complex core protein 2, mitochondrial precursor;	UQCRC2;	16	9	19	21	10	17	15	13	14	26	9	24	193	0.000538	0.000285	0.000608	0.000662	0.000311	0.000665	0.000523	0.000349	0.000456	0.000797	0.000282	0.000796	0.0005115	7.01735e-05	0.000533833	8.97676e-05
37 kDa protein;	ENO2;	19	22	13	16	13	13	24	16	17	15	15	10	193	0.000849	0.000927	0.000553	0.00067	0.000538	0.000675	0.00111	0.000571	0.000736	0.000611	0.000625	0.00044	0.000702	6.40531e-05	0.000682167	9.40345e-05
Isoform 1 of Chaperone activity of bc1 complex-like, mitochondrial precursor;	CABC1;	15	9	28	8	18	17	13	20	9	11	17	21	186	0.000353	0.0002	0.000627	0.000177	0.000392	0.000465	0.000318	0.000376	0.000205	0.000236	0.000373	0.000488	0.000369	6.87968e-05	0.000332667	4.22261e-05
Isoform Gamma-A of Fibrinogen gamma chain precursor;Isoform Gamma-B of Fibrinogen gamma chain precursor;Putative uncharacterized protein DKFZp779N0926;	FGG;	4	41	7	28	17	3	5	12	9	30	21	7	184	0.000141	0.00136	0.000235	0.000926	0.000555	0.000123	0.000183	0.000338	0.000308	0.000964	0.000691	0.000243	0.000556667	0.000203803	0.0004545	0.000125034
Annexin A1;	ANXA1;	9	37	14	21	20	13	22	5	9	13	15	6	184	0.000396	0.00154	0.000587	0.000867	0.000815	0.000666	0.00101	0.000176	0.000384	0.000522	0.000616	0.00026	0.000811833	0.00016104	0.000494667	0.000122461
Isoform Cytoplasmic+peroxisomal of Peroxiredoxin-5, mitochondrial precursor;Isoform Mitochondrial of Peroxiredoxin-5, mitochondrial precursor;	PRDX5;	6	14	20	17	13	14	19	22	15	13	15	13	181	0.000486	0.00107	0.00154	0.00129	0.000975	0.00132	0.0016	0.00142	0.00118	0.00096	0.00113	0.00104	0.0011135	0.000149502	0.00122167	9.9009e-05
Hsc70-interacting protein;	ST13;	8	11	17	18	14	15	22	14	13	17	19	13	181	0.00033	0.000428	0.000668	0.000697	0.000535	0.00072	0.000943	0.000462	0.00052	0.00064	0.000732	0.000529	0.000563	6.50456e-05	0.000637667	7.27199e-05
Tubulin beta-2C chain;	TUBB2C;	15	19	11	11	15	17	15	22	13	15	15	12	180	0.000514	0.000614	0.000358	0.000353	0.000475	0.000677	0.000533	0.000602	0.000431	0.000468	0.000479	0.000405	0.0004985	5.38224e-05	0.000486333	2.92252e-05
Stress-70 protein, mitochondrial precursor;	HSPA9;	20	5	21	3	10	25	25	22	15	5	10	11	172	0.000449	0.000106	0.000448	6.31e-05	0.000208	0.000652	0.000582	0.000394	0.000326	0.000102	0.000209	0.000243	0.000321017	9.44423e-05	0.000309333	6.81291e-05
NADH dehydrogenase [ubiquinone] 1 alpha subcomplex subunit 9, mitochondrial precursor;	NDUFA9;	22	17	21	8	8	17	10	24	7	8	14	15	171	0.000889	0.000648	0.000807	0.000303	0.000299	0.000799	0.000419	0.000775	0.000274	0.000295	0.000528	0.000598	0.000624167	0.000107017	0.0004815	7.8235e-05
Isoform B of Mannose-6-phosphate receptor-binding protein 1;	M6PRBP1;	6	6	21	16	22	21	14	6	10	13	11	22	168	0.000211	0.000199	0.000701	0.000527	0.000715	0.000857	0.00051	0.000168	0.00034	0.000416	0.00036	0.000761	0.000535	0.000112779	0.000425833	8.11782e-05
Cardiomyopathy-associated protein 1;	XIRP1;	11	2	63	4	0	46	7	7	9	0	0	18	167	9.1e-05	1.56e-05	0.000496	3.1e-05	0	0.000442	6e-05	4.62e-05	7.21e-05	0	0	0.000147	0.000179267	9.27445e-05	5.42167e-05	2.22899e-05
Isoform 1 of Adenylosuccinate lyase;	ADSL;	14	14	12	15	13	11	14	19	16	15	11	12	166	0.000441	0.000416	0.000359	0.000443	0.000379	0.000403	0.000457	0.000478	0.000488	0.00043	0.000323	0.000372	0.000406833	1.37075e-05	0.000424667	2.64823e-05
Heat-shock protein beta-2;	HSPB2;	12	18	17	25	11	6	8	11	18	24	8	8	166	0.000596	0.000843	0.000803	0.00116	0.000505	0.000346	0.000412	0.000436	0.000866	0.00109	0.00037	0.000391	0.000708833	0.000117806	0.000594167	0.000125096
Isoform 1 of Polymerase I and transcript release factor;	PTRF;	16	10	17	15	17	16	20	6	11	14	8	13	163	0.000625	0.000368	0.000632	0.000549	0.000615	0.000727	0.000811	0.000187	0.000416	0.000499	0.000291	0.000501	0.000586	4.94139e-05	0.000450833	8.77354e-05
Protein S100-A6;	S100A6;	0	20	0	0	46	38	0	0	0	24	34	0	162	0	0.00319	0	0	0.00721	0.00748	0	0	0	0.0037	0.00537	0	0.00298	0.00147001	0.00151167	0.000980069
Transthyretin;Transthyretin precursor;	TTR;	5	20	28	26	17	9	0	6	7	24	14	5	161	0.00046	0.00174	0.00245	0.00224	0.00145	0.000963	0	0.000441	0.000624	0.00201	0.0012	0.000454	0.0015505	0.000309024	0.000788167	0.000291138
14-3-3 protein zeta/delta;	YWHAZ;	16	13	7	0	19	9	27	9	7	17	18	18	160	0.000995	0.000762	0.000414	0	0.00109	0.000651	0.00174	0.000447	0.000422	0.000964	0.00104	0.0011	0.000652	0.00016364	0.000952167	0.000198885
Dermcidin precursor;	DCD;	24	15	23	0	10	24	7	6	34	9	6	0	158	0.00333	0.00196	0.00303	0	0.00128	0.00387	0.00101	0.000664	0.00456	0.00114	0.000775	0	0.002245	0.000591229	0.00135817	0.000660483
Ubiquinol-cytochrome c reductase iron-sulfur subunit, mitochondrial precursor;	UQCRFS1;	14	10	21	12	11	7	11	18	16	12	11	13	156	0.000779	0.000524	0.00111	0.000626	0.000566	0.000453	0.000635	0.0008	0.000862	0.000608	0.00057	0.000713	0.000676333	9.77066e-05	0.000698	4.68963e-05
T-complex protein 1 subunit beta;	CCT2;	7	11	16	11	17	17	12	11	14	13	16	11	156	0.000199	0.000295	0.000434	0.000294	0.000448	0.000563	0.000355	0.00025	0.000386	0.000337	0.000425	0.000309	0.000372167	5.41734e-05	0.000343667	2.48699e-05
FK506-binding protein 3;	FKBP3;	18	0	0	0	10	23	29	9	0	5	15	45	154	0.00122	0	0	0	0.00063	0.00182	0.00205	0.000489	0	0.00031	0.000952	0.00302	0.000611667	0.000313735	0.00113683	0.000476448
Glutaredoxin-1;	GLRX;	18	10	0	8	18	12	16	24	16	14	12	6	154	0.00259	0.00136	0	0.00108	0.00239	0.00201	0.00239	0.00276	0.00223	0.00183	0.00161	0.00085	0.00157167	0.000393932	0.001945	0.000274952
Rab GDP dissociation inhibitor beta;	GDI2;	8	13	21	16	10	15	13	7	13	11	11	14	152	0.000274	0.00042	0.000684	0.000514	0.000317	0.000597	0.000462	0.000192	0.000431	0.000343	0.000351	0.000473	0.000467667	6.53588e-05	0.000375333	4.29718e-05
Prohibitin-2;	PHB2;	15	6	14	10	14	27	13	9	6	7	11	18	150	0.000765	0.000288	0.000679	0.000478	0.00066	0.0016	0.000687	0.000366	0.000296	0.000325	0.000523	0.000904	0.000745	0.000184675	0.000516833	9.78453e-05
Ubiquitin carboxyl-terminal hydrolase 14;ubiquitin specific protease 14 isoform b;	USP14;	6	18	15	13	11	13	11	11	18	8	13	12	149	0.000192	0.000543	0.000456	0.00039	0.000326	0.000483	0.000365	0.000281	0.000558	0.000233	0.000388	0.000378	0.000398333	5.14125e-05	0.000367167	4.56066e-05
similar to smoothelin-like 1;	SMTNL1;	16	10	21	10	11	14	6	16	15	10	11	8	148	0.000476	0.000281	0.000595	0.000279	0.000303	0.000484	0.000185	0.00038	0.000433	0.000271	0.000305	0.000235	0.000403	5.44714e-05	0.0003015	3.75906e-05
aldehyde dehydrogenase 9A1;	ALDH9A1;	7	8	10	14	15	14	8	19	9	16	17	10	147	0.000206	0.000222	0.00028	0.000386	0.000408	0.000479	0.000244	0.000447	0.000257	0.000429	0.000466	0.00029	0.000330167	4.5078e-05	0.0003555	4.17969e-05
Isoform 1 of UPF0366 protein C11orf67;	C11orf67;	16	0	0	4	20	28	0	30	0	16	22	10	146	0.002	0	0	0.000468	0.00231	0.00407	0	0.00299	0	0.00182	0.00256	0.00123	0.00147467	0.000660105	0.00143333	0.00051615
Retinal dehydrogenase 1;	ALDH1A1;	14	11	32	11	3	7	14	16	11	8	4	11	142	0.000426	0.000315	0.000926	0.000314	8.45e-05	0.000248	0.000442	0.000389	0.000324	0.000222	0.000113	0.00033	0.000385583	0.000117384	0.000303333	4.84931e-05
ATP synthase, H+ transporting, mitochondrial F0 complex, subunit E;	ATP5I;	14	0	12	10	22	14	0	16	10	14	16	12	140	0.00296	0	0.00242	0.00198	0.00431	0.00344	0	0.00271	0.00205	0.0027	0.00316	0.0025	0.00251833	0.000602663	0.00218667	0.000461271
Epoxide hydrolase 1;	EPHX1;	5	12	13	10	16	11	16	0	14	16	11	15	139	0.000167	0.000379	0.000414	0.000314	0.000496	0.000428	0.000556	0	0.000454	0.000488	0.000344	0.000495	0.000366333	4.67338e-05	0.0003895	8.2965e-05
ATP synthase subunit O, mitochondrial precursor;	ATP5O;	15	10	24	7	8	19	10	10	7	9	6	13	138	0.00107	0.000675	0.00163	0.000469	0.00053	0.00158	0.000742	0.000572	0.000485	0.000587	0.0004	0.000917	0.000992333	0.000211844	0.000617167	7.59524e-05
Calpain-1 catalytic subunit;	CAPN1;	6	8	14	9	8	16	10	15	19	7	20	6	138	0.000128	0.000161	0.000284	0.00018	0.000158	0.000397	0.000221	0.000256	0.000393	0.000136	0.000398	0.000126	0.000218	4.19484e-05	0.000255	4.8803e-05
Importin subunit beta-1;	KPNB1;	10	10	7	11	13	12	10	16	15	8	15	9	136	0.000174	0.000164	0.000116	0.000179	0.000209	0.000243	0.00018	0.000222	0.000253	0.000127	0.000243	0.000154	0.000180833	1.7507e-05	0.0001965	2.07473e-05
Aldehyde dehydrogenase X, mitochondrial precursor;	ALDH1B1;	17	19	5	0	16	14	21	9	7	13	6	5	132	0.000501	0.000528	0.00014	0	0.000436	0.00048	0.000642	0.000212	0.0002	0.000349	0.000165	0.000145	0.0003475	9.04329e-05	0.0002855	7.70492e-05
Dihydrolipoyllysine-residue acetyltransferase component of pyruvate dehydrogenase complex, mitochondrial precursor;	DLAT;	18	0	18	2	14	11	12	17	11	5	3	19	130	0.000447	0	0.000425	4.65e-05	0.000322	0.000317	0.000309	0.000337	0.000265	0.000113	6.94e-05	0.000465	0.000259583	7.79889e-05	0.000259733	6.0088e-05
Acetyl-CoA acetyltransferase, mitochondrial precursor;	ACAT1;	22	2	15	5	7	18	8	3	12	11	16	11	130	0.000785	6.73e-05	0.000509	0.000167	0.000231	0.000747	0.000296	8.55e-05	0.000415	0.000358	0.000532	0.000387	0.000417717	0.000125455	0.000345583	6.09757e-05
Thioredoxin-dependent peroxide reductase, mitochondrial precursor;peroxiredoxin 3 isoform b;	PRDX3;	5	8	18	13	7	14	7	10	15	10	9	9	125	0.000309	0.000465	0.00106	0.000752	0.0004	0.001	0.000448	0.000493	0.000897	0.000562	0.000518	0.000547	0.000664333	0.000130739	0.0005775	6.60054e-05
T-complex protein 1 subunit zeta;	CCT6A;	6	13	11	9	13	9	12	10	14	9	13	6	125	0.000172	0.000352	0.0003	0.000242	0.000345	0.0003	0.000357	0.000229	0.000389	0.000235	0.000348	0.00017	0.000285167	2.7783e-05	0.000288	3.59518e-05
Isoform 1 of Tropomyosin alpha-1 chain;	TPM1;	0	15	0	18	14	0	0	21	13	13	12	17	123	0	0.000759	0	0.000905	0.000695	0	0	0.0009	0.000676	0.000636	0.0006	0.000899	0.000393167	0.000178012	0.0006185	0.000134712
Uncharacterized protein TNNI1;	TNNI1;	8	11	39	4	2	5	3	8	19	7	0	17	123	0.000652	0.000845	0.00302	0.000306	0.000151	0.000474	0.000254	0.000521	0.0015	0.00052	0	0.00137	0.000908	0.000434122	0.000694167	0.000247794
Cofilin-1;	CFL1;	7	12	10	13	10	4	17	14	13	10	8	3	121	0.000643	0.00104	0.000873	0.00112	0.00085	0.000427	0.00162	0.00103	0.00116	0.000837	0.000685	0.000271	0.0008255	0.000104516	0.000933833	0.000186357
3-hydroxyisobutyrate dehydrogenase, mitochondrial precursor;	HIBADH;	10	6	11	8	9	18	14	9	4	5	9	17	120	0.000454	0.000257	0.000475	0.00034	0.000378	0.000949	0.000659	0.000326	0.000176	0.000207	0.000381	0.00076	0.0004755	0.000100046	0.000418167	9.79733e-05
DPYSL3 protein;	DPYSL3;	9	8	13	2	14	14	7	7	17	3	17	9	120	0.000201	0.000168	0.000276	4.18e-05	0.000289	0.000363	0.000162	0.000125	0.000367	6.09e-05	0.000353	0.000198	0.000223133	4.58648e-05	0.000210983	5.0661e-05
T-complex protein 1 subunit theta;Uncharacterized protein CCT8;	CCT8;	6	11	10	8	11	16	6	11	13	8	8	12	120	0.000167	0.000288	0.000264	0.000208	0.000283	0.000516	0.000173	0.000244	0.00035	0.000202	0.000207	0.000328	0.000287667	4.95397e-05	0.000250667	2.95518e-05
Protein kinase C and casein kinase substrate in neurons protein 3;Uncharacterized protein PACSIN3;	PACSIN3;	6	10	8	9	14	11	11	11	8	10	7	15	120	0.000215	0.000339	0.000273	0.000303	0.000465	0.000459	0.00041	0.000315	0.000278	0.000327	0.000234	0.000531	0.000342333	4.13269e-05	0.000349167	4.34936e-05
Heat shock 70 kDa protein 4;	HSPA4;	12	11	12	7	4	12	13	8	11	13	6	10	119	0.000218	0.000188	0.000207	0.000119	6.72e-05	0.000253	0.000245	0.000116	0.000193	0.000215	0.000101	0.000179	0.000175367	2.82147e-05	0.000174833	2.29469e-05
Calnexin precursor;	CANX;	9	17	6	7	7	3	14	14	11	10	13	8	119	0.000232	0.000413	0.000147	0.000169	0.000167	8.98e-05	0.000374	0.000288	0.000274	0.000235	0.000312	0.000203	0.000202967	4.59504e-05	0.000281	2.44322e-05
Protein S100-A8;	S100A8;	0	0	0	28	0	0	0	0	32	34	24	0	118	0	0	0	0.0043	0	0	0	0	0.00508	0.00508	0.00367	0	0.000716667	0.000716667	0.002305	0.00105204
Protein disulfide-isomerase A3 precursor;Uncharacterized protein PDIA3;	PDIA3;	9	16	4	6	13	5	14	13	9	8	9	11	117	0.000277	0.000464	0.000117	0.000173	0.00037	0.000179	0.000447	0.00032	0.000268	0.000224	0.000258	0.000334	0.000263333	5.43192e-05	0.0003085	3.22983e-05
Aldehyde dehydrogenase 4 family, member A1;Delta-1-pyrroline-5-carboxylate dehydrogenase, mitochondrial precursor;	ALDH4A1;	8	4	17	7	10	18	8	13	9	4	6	13	117	0.00022	0.000104	0.000444	0.00018	0.000254	0.000575	0.000228	0.000285	0.000239	0.0001	0.000154	0.000352	0.000296167	7.2481e-05	0.000226333	3.67828e-05
50 kDa protein;Elongation factor 1-gamma;	EEF1G;	9	11	10	17	6	10	13	0	8	13	10	8	115	0.000314	0.000362	0.000332	0.000556	0.000194	0.000406	0.000471	0	0.000271	0.000414	0.000326	0.000275	0.000360667	4.86447e-05	0.000292833	6.68508e-05
Lactoylglutathione lyase;	GLO1;	0	8	18	6	8	14	7	14	10	12	9	9	115	0	0.000625	0.00142	0.000466	0.000613	0.00135	0.000601	0.000926	0.000802	0.000906	0.000695	0.000735	0.000745667	0.000222586	0.0007775	5.12931e-05
60S acidic ribosomal protein P0;	RPLP0;	7	10	14	7	11	9	13	11	10	4	10	9	115	0.000337	0.000453	0.00064	0.000315	0.000489	0.000503	0.000648	0.000422	0.000466	0.000175	0.000448	0.000426	0.000456167	4.87185e-05	0.000430833	6.17103e-05
Cardiac phospholamban;	PLN;	0	0	44	0	12	58	0	0	0	0	0	0	114	0	0	0.0123	0	0.00325	0.0198	0	0	0	0	0	0	0.00589167	0.00339422	0	0
Proteasome subunit alpha type-2;	PSMA2;	7	7	15	9	12	7	7	9	17	7	11	4	112	0.000456	0.00043	0.000929	0.000549	0.000723	0.00053	0.000473	0.000468	0.00107	0.000415	0.000668	0.000257	0.000602833	7.75583e-05	0.0005585	0.000115559
Amine oxidase [flavin-containing] B;	MAOB;	4	6	21	7	10	11	7	14	8	6	6	11	111	0.000117	0.000166	0.000585	0.000192	0.000271	0.000375	0.000213	0.000328	0.000227	0.00016	0.000164	0.000318	0.000284333	7.0552e-05	0.000235	2.98619e-05
Alpha-1-antichymotrypsin precursor;Isoform 1 of Alpha-1-antichymotrypsin precursor;	SERPINA3;	8	10	15	8	18	6	4	7	8	9	13	5	111	0.00028	0.00033	0.000499	0.000262	0.000583	0.000244	0.000145	0.000196	0.000271	0.000287	0.000424	0.000172	0.000366333	5.74947e-05	0.000249167	4.16761e-05
Isoform 1 of Exportin-2;Isoform 3 of Exportin-2;	CSE1L;	6	5	12	8	16	16	9	7	7	7	10	5	108	9.55e-05	7.5e-05	0.000182	0.000119	0.000236	0.000296	0.000149	8.9e-05	0.000108	0.000101	0.000148	7.84e-05	0.00016725	3.53586e-05	0.000112233	1.21924e-05
Lumican precursor;	LUM;	11	8	7	17	25	0	8	5	4	5	11	5	106	0.000496	0.00034	0.0003	0.000718	0.00104	0	0.000374	0.00018	0.000175	0.000205	0.000462	0.000222	0.000482333	0.00014752	0.000269667	4.87625e-05
Hemopexin precursor;	HPX;	3	4	17	29	6	8	3	3	0	15	13	5	106	9.9e-05	0.000124	0.000533	0.000897	0.000183	0.000307	0.000103	7.91e-05	0	0.000451	0.0004	0.000163	0.000357167	0.00012599	0.00019935	7.49207e-05
127 kDa protein;RAN binding protein 5;	RANBP5;	16	6	7	2	6	16	15	8	7	4	7	10	104	0.000218	7.7e-05	9.07e-05	2.55e-05	7.56e-05	0.000253	0.000212	8.7e-05	9.24e-05	4.96e-05	8.89e-05	0.000134	0.0001233	3.68948e-05	0.00011065	2.30287e-05
ANXA4 protein;annexin IV;	ANXA4;	16	10	5	11	13	8	8	6	7	7	10	2	103	0.000787	0.000464	0.000234	0.000507	0.000591	0.000457	0.000408	0.000236	0.000333	0.000314	0.000458	9.69e-05	0.000506667	7.4012e-05	0.00030765	5.25698e-05
Ceruloplasmin precursor;	CP;	0	5	21	24	10	8	0	2	8	14	5	5	102	0	6.75e-05	0.000286	0.000322	0.000132	0.000133	0	2.29e-05	0.000111	0.000183	6.67e-05	7.05e-05	0.00015675	5.09005e-05	7.56833e-05	2.66994e-05
Alpha-2-HS-glycoprotein precursor;	AHSG;	6	17	14	16	10	5	0	3	3	8	15	5	102	0.000249	0.000666	0.000553	0.000623	0.000384	0.000241	0	9.95e-05	0.000121	0.000303	0.000581	0.000205	0.000452667	7.65048e-05	0.00021825	8.36935e-05
Cytochrome c1 heme protein, mitochondrial precursor;	CYC1;	19	4	5	5	8	11	11	8	2	3	13	13	102	0.000891	0.000177	0.000223	0.00022	0.000347	0.0006	0.000535	0.0003	9.09e-05	0.000128	0.000568	0.000601	0.000409667	0.000115005	0.000370483	9.33005e-05
Aldehyde dehydrogenase, mitochondrial precursor;Mitochondrial aldehyde dehydrogenase 2 variant (Fragment);	ALDH2;	7	7	18	3	9	13	7	12	7	6	5	7	101	0.000206	0.000195	0.000505	8.29e-05	0.000246	0.000445	0.000214	0.000283	0.0002	0.000161	0.000137	0.000203	0.000279983	6.59685e-05	0.000199667	2.04803e-05
Ribonuclease inhibitor;Ribonuclease/angiogenin inhibitor;	RNH1;	6	5	11	12	10	7	10	6	8	11	10	5	101	0.000198	0.000156	0.000346	0.000372	0.000306	0.000269	0.000343	0.000158	0.000256	0.000331	0.000308	0.000163	0.0002745	3.44168e-05	0.000259833	3.36961e-05
Histone H4;	HIST1H4A;HIST1H4B;HIST1H4C;HIST1H4D;HIST1H4E;HIST1H4F;HIST1H4H;HIST1H4I;HIST1H4J;HIST1H4K;HIST1H4L;HIST2H4A;HIST2H4B;HIST4H4;	6	0	0	0	46	10	0	0	6	6	10	16	100	0.000888	0	0	0	0.0063	0.00172	0	0	0.00086	0.000809	0.00138	0.00233	0.00148467	0.00100352	0.0008965	0.000360791
Myozenin-1;	MYOZ1;	6	6	0	8	28	0	6	8	11	0	23	4	100	0.000306	0.000288	0	0.000382	0.00132	0	0.000317	0.000326	0.000543	0	0.00109	0.000201	0.000382667	0.000198855	0.000412833	0.000153572
Isoform 1 of Protein disulfide-isomerase A6 precursor;Isoform 2 of Protein disulfide-isomerase A6 precursor;	PDIA6;	8	11	5	10	7	7	8	7	10	8	9	9	99	0.000262	0.000339	0.000156	0.000307	0.000212	0.000266	0.000271	0.000183	0.000317	0.000238	0.000274	0.00029	0.000257	2.68055e-05	0.000262167	1.90183e-05
Radixin;	RDX;	8	2	6	7	9	9	10	13	11	6	9	8	98	0.000209	4.93e-05	0.000149	0.000171	0.000218	0.000273	0.000271	0.000271	0.000279	0.000143	0.000219	0.000206	0.000178217	3.11124e-05	0.0002315	2.16144e-05
Thioredoxin;	TXN;	14	9	4	0	10	10	8	12	0	12	10	6	95	0.00225	0.00136	0.00061	0	0.00148	0.00186	0.00133	0.00154	0	0.00175	0.0015	0.000949	0.00126	0.000337076	0.00117817	0.000259817
Calcium-binding protein 39;	CAB39;	4	8	10	8	8	11	11	4	10	7	5	8	94	0.000179	0.000337	0.000425	0.000335	0.000331	0.000571	0.00051	0.000143	0.000433	0.000285	0.000208	0.000352	0.000363	5.27409e-05	0.000321833	5.62645e-05
T-complex protein 1 subunit delta;	CCT4;	5	10	9	5	7	10	8	10	8	5	6	10	93	0.000141	0.000267	0.000242	0.000132	0.000183	0.000329	0.000235	0.000226	0.000219	0.000129	0.000158	0.000279	0.000215667	3.15253e-05	0.000207667	2.23274e-05
Microsomal glutathione S-transferase 3;	MGST3;	0	0	9	10	15	12	0	7	12	7	12	7	91	0	0	0.000821	0.000898	0.00133	0.00134	0	0.000536	0.00111	0.000611	0.00107	0.000661	0.0007315	0.000247278	0.000664667	0.000165715
Proteasome 26S non-ATPase subunit 11 variant (Fragment);	PSMD11;	5	9	6	7	6	15	11	2	8	6	7	8	90	0.00018	0.000306	0.000206	0.000236	0.0002	0.000628	0.000411	5.76e-05	0.000279	0.000197	0.000235	0.000284	0.000292667	6.94333e-05	0.000243933	4.75216e-05
Serine/threonine-protein kinase OSR1;	OXSR1;	5	8	10	5	9	10	4	11	8	5	9	5	89	0.000145	0.000218	0.000275	0.000136	0.000241	0.000336	0.00012	0.000254	0.000224	0.000132	0.000243	0.000143	0.000225167	3.13299e-05	0.000186	2.47911e-05
NADH dehydrogenase [ubiquinone] iron-sulfur protein 3, mitochondrial precursor;	NDUFS3;	11	7	13	9	8	5	3	8	6	9	4	5	88	0.000635	0.000381	0.000714	0.000487	0.000427	0.000336	0.00018	0.000369	0.000336	0.000473	0.000215	0.000284	0.000496667	6.0693e-05	0.0003095	4.37133e-05
Bifunctional purine biosynthesis protein PURH;	ATIC;	4	5	5	0	7	7	10	4	25	4	10	6	87	0.000103	0.000121	0.000122	0	0.000167	0.000209	0.000267	8.23e-05	0.000623	9.38e-05	0.00024	0.000152	0.000120333	2.87653e-05	0.000243017	8.1925e-05
2,4-dienoyl-CoA reductase, mitochondrial precursor;	DECR1;	8	4	11	8	6	8	9	10	5	3	6	9	87	0.000364	0.000172	0.000476	0.000341	0.000253	0.000423	0.000425	0.000363	0.00022	0.000124	0.000255	0.000404	0.000338167	4.53633e-05	0.0002985	4.82347e-05
SH3 domain-binding glutamic acid-rich protein;	SH3BGR;	4	11	8	9	6	5	6	10	13	5	3	7	87	0.000255	0.000661	0.000485	0.000538	0.000354	0.000371	0.000397	0.000509	0.000803	0.000291	0.000178	0.00044	0.000444	5.96534e-05	0.000436333	8.73963e-05
Uncharacterized protein MYOM3;	MYOM3;	0	0	11	4	18	4	0	3	16	9	14	7	86	0	0	0.000111	3.96e-05	0.000176	4.92e-05	0	2.53e-05	0.000164	8.67e-05	0.000138	7.3e-05	6.26333e-05	2.81355e-05	8.11667e-05	2.57538e-05
Phosphatidylethanolamine-binding protein 1;	PEBP1;	1	0	4	12	0	12	0	2	26	15	1	10	83	8.15e-05	0	0.00031	0.000917	0	0.00114	0	0.00013	0.00205	0.00111	7.6e-05	0.000803	0.000408083	0.000203637	0.000694833	0.00032687
Isoform 1 of Protein-L-isoaspartate(D-aspartate) O-methyltransferase;Isoform 2 of Protein-L-isoaspartate(D-aspartate) O-methyltransferase;	PCMT1;	5	8	8	14	7	4	4	0	20	0	10	3	83	0.000335	0.000505	0.00051	0.000879	0.000434	0.000311	0.000278	0	0.0013	0	0.000625	0.000198	0.000495667	8.38561e-05	0.000400167	0.000203004
Isoform 1 of Cytosol aminopeptidase;Isoform 2 of Cytosol aminopeptidase;	LAP3;	4	7	12	4	8	8	8	6	9	3	8	6	83	0.000121	0.0002	0.000345	0.000113	0.000224	0.000281	0.000251	0.000145	0.000264	8.27e-05	0.000226	0.000179	0.000214	3.68764e-05	0.000191283	2.83681e-05
Alpha-1-acid glycoprotein 1 precursor;	ORM1;	0	2	24	24	8	4	0	0	5	0	15	0	82	0	0.000143	0.00173	0.00171	0.000561	0.000353	0	0	0.000367	0	0.00106	0	0.0007495	0.000316558	0.000237833	0.000175014
Uncharacterized protein USMG5P1;Up-regulated during skeletal muscle growth protein 5;	USMG5;	14	0	4	0	20	16	0	0	8	0	12	8	82	0.00368	0	0.001	0	0.00486	0.00489	0	0	0.00204	0	0.00294	0.00207	0.002405	0.000955161	0.001175	0.000541798
Serine/threonine-protein phosphatase PP1-beta catalytic subunit;	PPP1CB;	2	5	11	11	10	11	10	0	12	3	3	4	82	9.32e-05	0.00022	0.000488	0.00048	0.000431	0.000596	0.000483	0	0.000542	0.000127	0.00013	0.000184	0.0003847	7.71671e-05	0.000244333	8.86464e-05
60S acidic ribosomal protein P2;	RPLP2;	5	7	5	7	9	7	10	6	8	6	8	4	82	0.000663	0.000875	0.00063	0.000869	0.0011	0.00108	0.00137	0.000635	0.00103	0.000725	0.000988	0.000522	0.0008695	8.11323e-05	0.000878333	0.00012734
60S ribosomal protein L18;	RPL18;	3	10	5	12	6	6	3	9	10	10	5	2	81	0.000243	0.000764	0.000386	0.000912	0.00045	0.000565	0.000252	0.000583	0.000785	0.000739	0.000378	0.00016	0.000553333	0.000101348	0.000482833	0.000105744
Ras-related protein Rab-7a;	RAB7A;	3	7	14	6	8	6	6	9	8	6	0	5	78	0.000221	0.000486	0.00098	0.000414	0.000545	0.000514	0.000458	0.000529	0.000571	0.000403	0	0.000363	0.000526667	0.000102272	0.000387333	8.35985e-05
myosin binding protein C, slow type isoform 1;	MYBPC1;	2	0	7	7	9	4	1	4	14	11	6	13	78	2.6e-05	0	8.67e-05	8.54e-05	0.000108	6.05e-05	1.35e-05	4.16e-05	0.000177	0.00013	7.28e-05	0.000167	6.11e-05	1.67442e-05	0.000100317	2.76587e-05
T-complex protein 1 subunit alpha;	TCP1;	0	3	11	4	11	7	4	5	13	4	8	7	77	0	7.75e-05	0.000287	0.000103	0.000279	0.000223	0.000114	0.000109	0.000345	9.99e-05	0.000204	0.000189	0.000161583	4.82698e-05	0.000176817	3.81376e-05
Isoform 1 of Apoptosis-inducing factor 1, mitochondrial precursor;Isoform 3 of Apoptosis-inducing factor 1, mitochondrial precursor;	AIFM1;	7	0	6	0	9	9	5	11	8	0	4	17	76	0.000175	0	0.000142	0	0.000208	0.000261	0.000129	0.000219	0.000193	0	9.3e-05	0.000418	0.000131	4.44252e-05	0.000175333	5.79578e-05
Isoform 1 of Leukotriene A-4 hydrolase;	LTA4H;	3	0	6	0	9	9	6	9	14	4	3	13	76	7.48e-05	0	0.000142	0	0.000208	0.000261	0.000155	0.000179	0.000338	9.09e-05	6.98e-05	0.00032	0.0001143	4.42557e-05	0.000192117	4.63292e-05
26S protease regulatory subunit 6A;	PSMC3;	2	7	11	6	10	6	10	3	7	5	5	4	76	6.94e-05	0.000229	0.000363	0.000195	0.000321	0.000242	0.00036	8.32e-05	0.000235	0.000158	0.000162	0.000137	0.000236567	4.19816e-05	0.0001892	3.95577e-05
28 kDa protein;NADH dehydrogenase [ubiquinone] flavoprotein 2, mitochondrial precursor;	NDUFV2;	7	6	10	5	9	8	2	5	8	5	4	6	75	0.000426	0.000344	0.000579	0.000285	0.000507	0.000566	0.000126	0.000243	0.000472	0.000277	0.000227	0.00036	0.000451167	4.91172e-05	0.000284167	4.86699e-05
Isoform 1 of Proteasome subunit alpha type-3;Isoform 2 of Proteasome subunit alpha type-3;	PSMA3;	15	0	0	0	6	13	17	0	0	0	12	11	74	0.000909	0	0	0	0.000336	0.000916	0.00107	0	0	0	0.000678	0.000657	0.000360167	0.000182566	0.000400833	0.000189053
T-complex protein 1 subunit epsilon;	CCT5;	5	5	0	7	12	7	6	4	10	5	6	7	74	0.000141	0.000133	0	0.000185	0.000313	0.000229	0.000175	9e-05	0.000273	0.000128	0.000158	0.000194	0.000166833	4.28971e-05	0.000169667	2.55064e-05
GRHPR protein (Fragment);Glyoxylate reductase/hydroxypyruvate reductase;	GRHPR;	7	7	10	5	5	7	11	7	6	0	5	4	74	0.000319	0.000301	0.000433	0.000213	0.000211	0.000371	0.00052	0.000255	0.000265	0	0.000212	0.00018	0.000308	3.56829e-05	0.000238667	6.86108e-05
Annexin A11;	ANXA11;	5	5	3	7	8	10	5	6	7	7	5	6	74	0.000151	0.000142	8.61e-05	0.000198	0.000223	0.000351	0.000157	0.000145	0.000205	0.000193	0.000141	0.000178	0.00019185	3.72709e-05	0.000169833	1.07282e-05
Estradiol 17-beta-dehydrogenase 12;	HSD17B12;	5	9	3	8	5	8	4	3	3	5	12	8	73	0.000244	0.000415	0.000139	0.000366	0.000226	0.000454	0.000203	0.000117	0.000142	0.000223	0.000547	0.000385	0.000307333	5.01688e-05	0.0002695	6.74397e-05
Isoform I of Calpain-3;	CAPN3;	3	5	4	10	8	4	7	8	2	5	9	8	73	5.57e-05	8.75e-05	7.06e-05	0.000174	0.000137	8.63e-05	0.000135	0.000119	3.6e-05	8.46e-05	0.000156	0.000146	0.00010185	1.82531e-05	0.000112767	1.8433e-05
Isoform 2 of Mitogen-activated protein kinase kinase kinase MLT;	ZAK;	7	4	9	3	5	12	3	6	5	4	6	8	72	0.000234	0.000126	0.000287	9.42e-05	0.000155	0.000467	0.000104	0.000161	0.000162	0.000122	0.000187	0.000264	0.0002272	5.60564e-05	0.000166667	2.29952e-05
Isoform 1 of 3,2-trans-enoyl-CoA isomerase, mitochondrial precursor;Isoform 2 of 3,2-trans-enoyl-CoA isomerase, mitochondrial precursor;	DCI;	7	0	8	2	6	15	9	5	0	6	6	7	71	0.000363	0	0.000395	9.73e-05	0.000288	0.000905	0.000485	0.000207	0	0.000284	0.00029	0.000358	0.000341383	0.000129096	0.000270667	6.61895e-05
Ubiquinol-cytochrome c reductase complex 14 kDa protein;	UQCRB;	12	0	0	0	16	8	0	14	0	0	6	14	70	0.00165	0	0	0	0.00203	0.00128	0	0.00154	0	0	0.000768	0.00189	0.000826667	0.000382166	0.000699667	0.000346233
Band 3 anion transport protein;Solute carrier family 4 anion exchanger member 1 variant;	SLC4A1;	0	13	19	22	2	0	0	0	9	2	1	2	70	0	0.000203	0.000299	0.000342	3.07e-05	0	0	0	0.000144	3.02e-05	1.54e-05	3.27e-05	0.000145783	6.35085e-05	3.705e-05	2.21497e-05
Cytosolic 5'-nucleotidase 1A;	NT5C1A;	0	4	6	13	9	5	3	0	10	13	4	2	69	0	0.000156	0.000236	0.000505	0.000345	0.000241	0.000129	0	0.000401	0.000491	0.000154	8.16e-05	0.000247167	6.96694e-05	0.000209433	7.86816e-05
Alanine aminotransferase 1;	GPT;	4	2	15	4	0	11	7	7	0	6	5	8	69	0.000123	5.79e-05	0.000438	0.000115	0	0.000393	0.000223	0.000172	0	0.000168	0.000143	0.000242	0.000187817	7.44645e-05	0.000158	3.50076e-05
Dolichyl-diphosphooligosaccharide--protein glycosyltransferase 67 kDa subunit precursor;	RPN1;	3	2	0	3	11	8	6	8	11	3	5	9	69	7.08e-05	4.45e-05	0	6.63e-05	0.00024	0.000219	0.000147	0.000151	0.000251	6.45e-05	0.00011	0.000209	0.000106767	4.02305e-05	0.000155417	2.73412e-05
Short-chain specific acyl-CoA dehydrogenase, mitochondrial precursor;	ACADS;	5	0	7	4	17	16	6	0	0	8	5	0	68	0.000185	0	0.000246	0.000139	0.000582	0.000688	0.00023	0	0	0.00027	0.000172	0	0.000306667	0.000109828	0.000112	5.16785e-05
Vitronectin precursor;	VTN;	0	8	10	11	10	3	4	0	0	12	10	0	68	0	0.00024	0.000303	0.000329	0.000295	0.000111	0.000132	0	0	0.000349	0.000297	0	0.000213	5.31608e-05	0.000129667	6.49496e-05
NADH dehydrogenase [ubiquinone] 1 alpha subcomplex subunit 2;	NDUFA2;	8	0	12	8	12	0	0	4	8	10	0	6	68	0.00123	0	0.00176	0.00115	0.00171	0	0	0.000492	0.00119	0.0014	0	0.00091	0.000975	0.000324209	0.000665333	0.000244285
ATP synthase B chain, mitochondrial precursor;	ATP5F1;	3	4	13	7	7	0	6	7	5	7	2	7	68	0.000179	0.000225	0.000736	0.000391	0.000386	0	0.000371	0.000333	0.000288	0.00038	0.000111	0.000411	0.0003195	0.000102267	0.000315667	4.44385e-05
Iron-responsive element-binding protein 1;	ACO1;	8	0	18	3	2	9	5	2	8	0	3	9	67	0.000137	0	0.000294	4.82e-05	3.17e-05	0.000179	8.89e-05	2.74e-05	0.000133	0	4.8e-05	0.000152	0.000114983	4.51837e-05	7.48833e-05	2.45668e-05
52 kDa protein;Tubulin alpha-8 chain;	TUBA8;	9	7	6	5	5	7	0	9	6	5	4	4	67	0.000299	0.00022	0.00019	0.000156	0.000154	0.000271	0	0.000239	0.000193	0.000152	0.000124	0.000131	0.000215	2.45248e-05	0.000139833	3.30105e-05
Cytochrome c oxidase polypeptide VIc precursor;	COX6C;	0	0	60	0	0	0	0	0	0	0	6	0	66	0	0	0.0116	0	0	0	0	0	0	0	0.00114	0	0.00193333	0.00193333	0.00019	0.00019
Isoform 2 of Acyl-CoA-binding protein;Isoform a 1 of Acyl-CoA-binding protein;diazepam binding inhibitor isoform 2;	DBI;	8	0	0	4	10	0	0	18	0	10	8	8	66	0.00131	0	0	0.000614	0.00152	0	0	0.00236	0	0.00149	0.00122	0.00129	0.000574	0.000284408	0.00106	0.000374192
Protein NipSnap2;	GBAS;	3	4	6	5	7	10	3	6	4	5	4	9	66	0.00016	0.000201	0.000304	0.00025	0.000345	0.000619	0.000166	0.000255	0.000206	0.000243	0.000199	0.000473	0.000313167	6.69982e-05	0.000257	4.51302e-05
Ubiquitin-conjugating enzyme E2 L3;	UBE2L3;	4	6	6	5	5	0	5	9	6	8	2	9	65	0.000396	0.00056	0.000565	0.000464	0.000458	0	0.000513	0.000711	0.000575	0.000721	0.000185	0.000878	0.000407167	8.56335e-05	0.000597167	9.74024e-05
FH1/FH2 domain-containing protein 1;	FHOD1;	5	4	3	7	4	9	4	6	5	6	4	8	65	6.55e-05	4.94e-05	3.74e-05	8.59e-05	4.85e-05	0.000137	5.43e-05	6.28e-05	6.34e-05	7.16e-05	4.88e-05	0.000103	7.06167e-05	1.49545e-05	6.73167e-05	7.8309e-06
Acylamino-acid-releasing enzyme;	APEH;	6	4	7	3	4	5	7	5	4	4	12	3	64	0.000125	7.85e-05	0.000139	5.85e-05	7.71e-05	0.000121	0.000151	8.32e-05	8.07e-05	7.59e-05	0.000233	6.16e-05	9.985e-05	1.32863e-05	0.000114233	2.69472e-05
Endoplasmin precursor;	HSP90B1;	6	8	5	5	6	5	8	5	3	4	3	5	63	0.000114	0.000143	9.03e-05	8.89e-05	0.000105	0.00011	0.000158	7.58e-05	5.52e-05	6.92e-05	5.31e-05	9.35e-05	0.000108533	8.06307e-06	8.41333e-05	1.59548e-05
Isoform 1 of Eukaryotic initiation factor 4A-II;Isoform 2 of Eukaryotic initiation factor 4A-II;	EIF4A2;	2	1	9	8	5	9	5	2	3	5	6	8	63	7.48e-05	3.53e-05	0.00032	0.00028	0.000173	0.000391	0.000194	5.98e-05	0.000109	0.00017	0.000209	0.000295	0.00021235	5.7705e-05	0.0001728	3.34365e-05
Plasma protease C1 inhibitor precursor;Serine/cysteine proteinase inhibitor clade G member 1 splice variant 2 (Fragment);	SERPING1;	3	6	12	8	3	4	0	0	4	12	8	2	62	0.00011	0.000207	0.000418	0.000274	0.000102	0.00017	0	0	0.000142	0.0004	0.000273	7.21e-05	0.0002135	4.84973e-05	0.00014785	6.55067e-05
Importin-7;Uncharacterized protein IPO7;	IPO7;	8	4	3	2	3	9	9	4	6	7	3	4	62	0.000117	5.53e-05	4.19e-05	2.75e-05	4.07e-05	0.000153	0.000137	4.69e-05	8.53e-05	9.36e-05	4.1e-05	5.78e-05	7.25667e-05	2.05985e-05	7.69333e-05	1.47367e-05
Isoform 1 of Cytosolic 5'-nucleotidase III;Isoform 2 of Cytosolic 5'-nucleotidase III;Isoform 3 of Cytosolic 5'-nucleotidase III;Isoform 4 of Cytosolic 5'-nucleotidase III;	NT5C3;	7	4	5	6	0	4	7	5	7	3	6	7	61	0.000354	0.000191	0.000241	0.000285	0	0.000235	0.000368	0.000202	0.000343	0.000138	0.000283	0.000349	0.000217667	4.90086e-05	0.0002805	3.77401e-05
Dihydropteridine reductase;	QDPR;	5	4	2	8	5	2	4	5	9	6	4	7	61	0.000312	0.000236	0.000119	0.000468	0.000289	0.000145	0.000259	0.000249	0.000545	0.000341	0.000233	0.000431	0.0002615	5.17937e-05	0.000343	5.0512e-05
Proteasome subunit alpha type-6;	PSMA6;	6	3	4	5	2	5	5	4	8	6	6	6	60	0.000372	0.000175	0.000236	0.00029	0.000115	0.00036	0.000321	0.000198	0.00048	0.000339	0.000347	0.000366	0.000258	4.17317e-05	0.000341833	3.68921e-05
Isoform 1 of Long-chain-fatty-acid--CoA ligase 1;	ACSL1;	4	0	7	1	4	6	7	10	6	0	5	9	59	8.73e-05	0	0.000145	2.05e-05	8.08e-05	0.000152	0.000159	0.000174	0.000127	0	0.000102	0.000194	8.09333e-05	2.54283e-05	0.000126	2.85599e-05
Isoform 1 of Junctophilin-2;	JPH2;	4	4	7	0	5	11	4	0	8	5	5	6	59	8.76e-05	8.26e-05	0.000146	0	0.000101	0.00028	9.09e-05	0	0.00017	9.98e-05	0.000102	0.000129	0.0001162	3.80346e-05	9.86167e-05	2.29611e-05
Tropomodulin-4;	TMOD4;	0	2	10	11	6	2	0	0	7	8	5	7	58	0	8.33e-05	0.00042	0.000455	0.000245	0.000103	0	0	0.0003	0.000322	0.000206	0.000305	0.000217717	7.67234e-05	0.000188833	6.19669e-05
succinate-CoA ligase, GDP-forming, alpha subunit;	SUCLG1;	6	2	8	3	3	8	6	7	0	0	2	13	58	0.000264	8.31e-05	0.000335	0.000124	0.000122	0.00041	0.000274	0.000246	0	0	8.21e-05	0.000564	0.000223017	5.43961e-05	0.00019435	8.82793e-05
ADP-ribosylation factor 3;	ARF3;	0	3	8	8	4	5	3	4	8	11	3	0	57	0	0.000238	0.000641	0.000631	0.000312	0.000489	0.000262	0.000269	0.000653	0.000844	0.000236	0	0.000385167	0.000101985	0.000377333	0.000126644
NADH dehydrogenase [ubiquinone] iron-sulfur protein 8, mitochondrial precursor;	NDUFS8;	6	4	9	3	6	7	4	7	3	4	4	0	57	0.000435	0.000274	0.000621	0.000204	0.000403	0.000591	0.000301	0.000406	0.000211	0.000265	0.000271	0	0.000421333	6.78521e-05	0.000242333	5.51578e-05
Histidine triad nucleotide-binding protein 1;	HINT1;	0	4	0	6	12	0	9	12	0	7	0	6	56	0	0.000456	0	0.00068	0.00134	0	0.00113	0.00116	0	0.000772	0	0.000715	0.000412667	0.000219406	0.0006295	0.000212296
Antithrombin III variant;	SERPINC1;	2	9	7	9	6	4	0	0	3	9	7	0	56	6.56e-05	0.000278	0.000218	0.000276	0.000182	0.000152	0	0	9.53e-05	0.000269	0.000214	0	0.000195267	3.30358e-05	9.63833e-05	4.88196e-05
NADH dehydrogenase [ubiquinone] 1 beta subcomplex subunit 4;Putative uncharacterized protein (Fragment);similar to NADH dehydrogenase (ubiquinone) 1 beta subcomplex, 4, 15kDa isoform 1;	LOC727762;NDUFB4;	7	5	5	6	0	6	4	10	5	7	0	0	55	0.00087	0.000586	0.000591	0.000699	0	0.000867	0.000516	0.000992	0.000602	0.000792	0	0	0.000602167	0.000130925	0.000483667	0.000166972
Mitochondrial PDHA1;	PDHA1;	4	0	12	4	5	9	4	0	4	5	5	3	55	0.000142	0	0.000406	0.000133	0.000165	0.000373	0.000148	0	0.000138	0.000162	0.000166	0.000105	0.000203167	6.36089e-05	0.000119833	2.55688e-05
F-actin-capping protein subunit alpha-2;	CAPZA2;	4	9	7	5	5	3	2	6	5	0	6	3	55	0.000213	0.000452	0.000355	0.00025	0.000247	0.000186	0.000111	0.000255	0.000258	0	0.000298	0.000158	0.000283833	4.1002e-05	0.00018	4.59268e-05
Isoform 1 of Proteasome subunit alpha type-7;	PSMA7;	5	2	4	5	4	7	4	3	5	6	6	4	55	0.000307	0.000116	0.000234	0.000288	0.000227	0.0005	0.000255	0.000147	0.000298	0.000336	0.000344	0.000242	0.000278667	5.19626e-05	0.000270333	2.98626e-05
EH domain-containing protein 2;	EHD2;	3	2	5	2	7	7	3	5	9	3	4	5	55	8.42e-05	5.29e-05	0.000133	5.26e-05	0.000182	0.000228	8.73e-05	0.000112	0.000245	7.67e-05	0.000105	0.000138	0.000122117	2.94261e-05	0.000127333	2.50729e-05
Protein S100-A4;	S100A4;	0	0	0	0	14	0	0	0	0	16	24	0	54	0	0	0	0	0.00195	0	0	0	0	0.0022	0.00338	0	0.000325	0.000325	0.00093	0.000607591
Phospholipase C delta 4;	PLCD4;	0	0	6	6	6	5	0	12	11	0	8	0	54	0	0	0.000114	0.000112	0.000111	0.000116	0	0.000191	0.000213	0	0.000149	0	7.55e-05	2.38855e-05	9.21667e-05	4.20646e-05
Tu translation elongation factor, mitochondrial;	TUFM;	4	2	5	5	0	10	8	2	4	8	2	4	54	0.000134	6.32e-05	0.000159	0.000157	0	0.000389	0.000278	5.35e-05	0.00013	0.000244	6.25e-05	0.000132	0.000150367	5.40186e-05	0.00015	3.78208e-05
aspartate beta-hydroxylase isoform d;aspartate beta-hydroxylase isoform e;	ASPH;	0	0	0	8	0	5	13	0	2	5	5	15	53	0	0	0	0.000525	0	0.000407	0.000945	0	0.000136	0.000319	0.000327	0.00104	0.000155333	9.94155e-05	0.000461167	0.000175667
Telethonin;	TCAP;	3	6	4	9	3	3	0	4	6	8	5	2	53	0.000274	0.000516	0.000347	0.00077	0.000253	0.000318	0	0.000292	0.00053	0.000665	0.000425	0.00018	0.000413	8.09032e-05	0.000348667	9.86582e-05
Isoform 1 of Tropomyosin alpha-4 chain;	TPM4;	0	52	0	0	0	0	0	0	0	0	0	0	52	0	0.00301	0	0	0	0	0	0	0	0	0	0	0.000501667	0.000501667	0	0
Ubiquinol-cytochrome c reductase complex 7.2 kDa protein;	UCRC;	10	0	0	0	10	10	0	22	0	0	0	0	52	0.00242	0	0	0	0.00224	0.00281	0	0.00425	0	0	0	0	0.001245	0.000561841	0.000708333	0.000708333
Actin, cytoplasmic 1;Actin, cytoplasmic 2;	ACTB;ACTG1;PSPHL;	0	20	0	11	0	5	3	0	0	10	0	3	52	0	0.000747	0	0.000408	0	0.00023	0.000123	0	0	0.000361	0	0.000117	0.000230833	0.000123514	0.000100167	5.74279e-05
26S proteasome non-ATPase regulatory subunit 7;	PSMD7;	0	3	3	5	9	6	6	0	5	4	6	5	52	0	0.000133	0.000134	0.00022	0.000392	0.000328	0.000293	0	0.000228	0.000171	0.000263	0.000232	0.000201167	5.84479e-05	0.000197833	4.29103e-05
Isoform M2 of Pyruvate kinase isozymes M1/M2;	PKM2;	3	0	5	7	6	4	4	5	8	7	0	3	52	8.61e-05	0	0.000136	0.000188	0.000159	0.000133	0.000119	0.000115	0.000222	0.000183	0	8.49e-05	0.000117017	2.71206e-05	0.00012065	3.16378e-05
Importin subunit alpha-3;	KPNA3;	3	4	4	4	4	4	4	4	6	4	4	7	52	8.78e-05	0.00011	0.000111	0.00011	0.000108	0.000136	0.000121	9.35e-05	0.00017	0.000107	0.000109	0.000202	0.000110467	6.25176e-06	0.00013375	1.74001e-05
Isoform SERCA2A of Sarcoplasmic/endoplasmic reticulum calcium ATPase 2;	ATP2A2;	0	0	13	1	3	12	0	0	2	0	0	20	51	0	0	0.000189	1.43e-05	4.24e-05	0.000213	0	0	2.96e-05	0	0	0.000301	7.645e-05	4.00103e-05	5.51e-05	4.9417e-05
Isoform 1 of Vesicle-associated membrane protein-associated protein B/C;	VAPB;	5	3	0	0	8	6	6	6	0	0	9	8	51	0.000314	0.000177	0	0	0.000464	0.000437	0.00039	0.000301	0	0	0.000526	0.000494	0.000232	8.43101e-05	0.000285167	9.58285e-05
81 kDa protein;Sarcoplasmic reticulum histidine-rich calcium-binding protein precursor;	HRC;	3	5	5	4	3	7	4	7	6	0	0	7	51	6.51e-05	0.000102	0.000103	8.13e-05	6.02e-05	0.000177	9e-05	0.000121	0.000126	0	0	0.00015	9.81e-05	1.73897e-05	8.11667e-05	2.68259e-05
Glycerol-3-phosphate dehydrogenase 1-like protein;	GPD1L;	4	0	14	4	3	3	5	0	4	4	3	7	51	0.000174	0	0.000578	0.000163	0.000121	0.000151	0.000225	0	0.000168	0.000158	0.000121	0.0003	0.000197833	8.03208e-05	0.000162	4.1227e-05
26S protease regulatory subunit 7;	PSMC2;	2	3	6	5	5	7	6	0	4	4	4	5	51	7.04e-05	9.96e-05	0.000201	0.000165	0.000163	0.000286	0.000219	0	0.000136	0.000128	0.000131	0.000173	0.000164167	3.11786e-05	0.000131167	2.98345e-05
Biliverdin reductase A precursor;	BLVRA;	0	7	3	6	5	9	5	2	6	2	3	3	51	0	0.00034	0.000147	0.00029	0.000238	0.000539	0.000267	8.23e-05	0.000299	9.38e-05	0.000144	0.000152	0.000259	7.43837e-05	0.000173017	3.67392e-05
Transgelin;	TAGLN;	0	8	27	0	4	4	0	0	5	0	2	0	50	0	0.000572	0.00195	0	0.000281	0.000353	0	0	0.000367	0	0.000141	0	0.000526	0.000298507	8.46667e-05	6.09807e-05
10 kDa heat shock protein, mitochondrial;	HSPE1;	6	0	4	0	10	4	0	12	0	0	14	0	50	0.000897	0	0.000568	0	0.00138	0.000695	0	0.00143	0	0	0.00195	0	0.00059	0.000218026	0.000563333	0.000362553
Nebulin;	NEB;	1	7	0	0	7	1	6	5	6	0	4	13	50	2.29e-06	1.51e-05	0	0	1.48e-05	2.66e-06	1.42e-05	9.13e-06	1.33e-05	0	8.52e-06	2.93e-05	5.80833e-06	2.9266e-06	1.24083e-05	3.9546e-06
Isoform 1 of Annexin A7;Isoform 2 of Annexin A7;annexin VII isoform 2;	ANXA7;	2	0	0	3	6	12	7	5	4	4	4	3	50	6.34e-05	0	0	8.91e-05	0.000176	0.000442	0.00023	0.000127	0.000123	0.000116	0.000118	9.37e-05	0.000128417	6.81551e-05	0.000134617	1.96535e-05
Myosin light chain kinase 2, skeletal/cardiac muscle;	MYLK2;	2	0	2	5	0	9	3	10	9	3	2	5	50	5.11e-05	0	4.86e-05	0.00012	0	0.000268	7.96e-05	0.000204	0.000223	6.99e-05	4.77e-05	0.000126	8.12833e-05	4.14549e-05	0.000125033	2.99547e-05
carboxymethylenebutenolidase-like;	CMBL;	3	3	0	6	3	0	5	7	7	4	6	6	50	0.000187	0.000176	0	0.00035	0.000173	0	0.000323	0.000348	0.000422	0.000227	0.000348	0.000368	0.000147667	5.40189e-05	0.000339333	2.62624e-05
similar to CG7601-PA;	DHRS7C;	2	4	3	4	5	3	5	6	3	3	5	7	50	9.99e-05	0.000188	0.000143	0.000187	0.000231	0.000174	0.000259	0.000239	0.000145	0.000137	0.000233	0.000345	0.000170483	1.82498e-05	0.000226333	3.15961e-05
Prolargin precursor;	PRELP;	2	8	3	8	18	3	0	0	0	0	7	0	49	7.98e-05	0.000301	0.000114	0.000299	0.000665	0.000139	0	0	0	0	0.00026	0	0.0002663	8.85848e-05	4.33333e-05	4.33333e-05
Leucine-rich repeat-containing protein 47;	LRRC47;	2	0	3	0	4	8	5	4	7	2	3	11	49	5.23e-05	0	7.46e-05	0	9.68e-05	0.000243	0.000136	8.35e-05	0.000177	4.76e-05	7.31e-05	0.000283	7.77833e-05	3.67052e-05	0.000133367	3.5485e-05
T-complex protein 1 subunit eta;	CCT7;	0	4	4	4	5	5	5	0	6	7	2	7	49	0	0.000106	0.000107	0.000105	0.00013	0.000163	0.000146	0	0.000163	0.000179	5.23e-05	0.000194	0.000101833	2.233e-05	0.000122383	3.18492e-05
Alpha-soluble NSF attachment protein;	NAPA;	6	7	4	2	4	6	7	4	2	2	5	0	49	0.00031	0.000341	0.000197	9.68e-05	0.000191	0.00036	0.000375	0.000165	0.0001	9.42e-05	0.000241	0	0.0002493	4.23235e-05	0.000162533	5.36352e-05
Inosine-5'-monophosphate dehydrogenase 2;	IMPDH2;	0	5	3	2	6	5	2	6	5	5	6	4	49	0	0.00014	8.46e-05	5.56e-05	0.000165	0.000172	6.15e-05	0.000142	0.000144	0.000135	0.000166	0.000117	0.000102867	2.77898e-05	0.000127583	1.47051e-05
PDCD6IP protein;	PDCD6IP;	4	0	4	5	3	8	5	3	4	2	5	6	49	6.98e-05	0	6.64e-05	8.18e-05	4.85e-05	0.000162	9.05e-05	4.18e-05	6.76e-05	3.18e-05	8.14e-05	0.000103	7.14167e-05	2.15766e-05	6.935e-05	1.13972e-05
Elongation factor 1-alpha 2;	EEF1A2;	0	0	2	1	3	13	0	0	2	3	4	20	48	0	0	6.26e-05	3.08e-05	9.14e-05	0.000497	0	0	6.38e-05	9e-05	0.000123	0.000649	0.000113633	7.80502e-05	0.0001543	0.000100937
UV excision repair protein RAD23 homolog B;	RAD23B;	3	3	4	4	5	2	3	0	6	4	0	14	48	0.000112	0.000105	0.000142	0.00014	0.000172	8.66e-05	0.000116	0	0.000217	0.000136	0	0.000514	0.000126267	1.25922e-05	0.000163833	7.79292e-05
Isoform Long of Proteasome subunit alpha type-1;Isoform Short of Proteasome subunit alpha type-1;	PSMA1;	4	5	3	8	6	5	3	5	0	4	5	0	48	0.000229	0.00027	0.000163	0.00043	0.000318	0.000333	0.000178	0.000229	0	0.000209	0.000267	0	0.0002905	3.76304e-05	0.000147167	4.80093e-05
Heat shock protein 75 kDa, mitochondrial precursor;	TRAP1;	0	0	10	0	6	8	9	0	9	0	0	5	47	0	0	0.000206	0	0.00012	0.000201	0.000202	0	0.000189	0	0	0.000107	8.78333e-05	4.12104e-05	8.3e-05	3.94293e-05
Beta-taxilin;	TXLNB;	8	3	8	2	0	6	7	0	2	5	0	6	47	0.000178	6.3e-05	0.00017	4.18e-05	0	0.000155	0.000162	0	4.32e-05	0.000102	0	0.000132	0.0001013	3.09597e-05	7.32e-05	2.81595e-05
Cullin-5;	CUL5;	3	2	4	3	3	6	3	6	5	5	7	0	47	5.46e-05	3.43e-05	6.93e-05	5.12e-05	5.06e-05	0.000127	5.67e-05	8.73e-05	8.82e-05	8.3e-05	0.000119	0	6.45e-05	1.33034e-05	7.23667e-05	1.65769e-05
26S proteasome non-ATPase regulatory subunit 3;	PSMD3;	0	2	3	0	7	5	0	0	11	0	11	7	46	0	5.38e-05	8.14e-05	0	0.000185	0.000166	0	0	0.000304	0	0.000293	0.000197	8.10333e-05	3.26103e-05	0.000132333	6.11014e-05
CDNA FLJ25678 fis, clone TST04067, highly similar to PURINE NUCLEOSIDE PHOSPHORYLASE;	NP;	0	18	5	13	0	0	4	0	3	2	0	0	45	0	0.000883	0.000247	0.000634	0	0	0.000216	0	0.000151	9.48e-05	0	0	0.000294	0.000155353	7.69667e-05	3.78157e-05
Ubiquinone biosynthesis monooxygenase COQ6;	COQ6;	0	0	10	6	11	8	5	0	5	0	0	0	45	0	0	0.00031	0.000183	0.000331	0.000303	0.000169	0	0.000158	0	0	0	0.000187833	6.30531e-05	5.45e-05	3.44981e-05
Shwachman-Bodian-Diamond syndrome protein;	SBDS;	6	4	0	3	6	7	5	3	0	0	5	6	45	0.000366	0.00023	0	0.000171	0.000338	0.000496	0.000316	0.000146	0	0	0.000284	0.00036	0.000266833	7.05117e-05	0.000184333	6.52062e-05
NADP-dependent malic enzyme;	ME1;	0	3	4	0	4	2	2	4	11	2	7	6	45	0	7.54e-05	0.000101	0	9.86e-05	6.19e-05	5.53e-05	8.51e-05	0.000284	4.86e-05	0.000174	0.000158	5.615e-05	1.87286e-05	0.000134167	3.67668e-05
dolichyl-diphosphooligosaccharide-protein glycosyltransferase precursor;	DDOST;	0	4	6	4	5	3	3	0	3	5	7	5	45	0	0.000126	0.000191	0.000125	0.000155	0.000117	0.000104	0	9.71e-05	0.000152	0.000218	0.000165	0.000119	2.62869e-05	0.000122683	3.04358e-05
Programmed cell death protein 5;	PDCD5;	4	0	5	6	3	2	5	3	4	4	7	2	45	0.000488	0	0.00058	0.000686	0.000338	0.000283	0.000632	0.000292	0.000472	0.000444	0.000796	0.00024	0.000395833	9.98948e-05	0.000479333	8.51002e-05
28 kDa protein;29 kDa protein;Isoform 1 of Troponin T, fast skeletal muscle;Isoform 2 of Troponin T, fast skeletal muscle;Isoform 3 of Troponin T, fast skeletal muscle;Isoform 5 of Troponin T, fast skeletal muscle;Uncharacterized protein TNNT3;troponin T3, skeletal, fast isoform 4;	TNNT3;	5	12	0	0	0	3	0	9	0	5	3	7	44	0.000301	0.000681	0	0	0	0.00021	0	0.000433	0	0.000274	0.000168	0.000415	0.000198667	0.000109795	0.000215	7.86689e-05
Isoform 1 of Fatty aldehyde dehydrogenase;Isoform 2 of Fatty aldehyde dehydrogenase;	ALDH3A2;	0	5	2	0	5	6	7	4	5	3	4	3	44	0	0.000145	5.84e-05	0	0.000142	0.000214	0.000223	9.81e-05	0.000149	8.39e-05	0.000114	9.08e-05	9.32333e-05	3.57029e-05	0.000126467	2.15024e-05
26S proteasome non-ATPase regulatory subunit 2;	PSMD2;	4	4	5	4	3	5	6	4	3	0	2	3	43	6.71e-05	6.33e-05	7.98e-05	6.29e-05	4.66e-05	9.76e-05	0.000104	5.36e-05	4.88e-05	0	3.13e-05	4.96e-05	6.955e-05	7.08956e-06	4.78833e-05	1.38484e-05
Fatty acid-binding protein, adipocyte;	FABP4;	0	0	0	0	10	10	0	0	0	6	6	10	42	0	0	0	0	0.00107	0.00134	0	0	0	0.000631	0.000646	0.00114	0.000401667	0.000256417	0.000402833	0.000195058
Isoform Long of Ubiquitin carboxyl-terminal hydrolase 5;Isoform Short of Ubiquitin carboxyl-terminal hydrolase 5;	USP5;	4	3	6	0	0	7	6	0	3	5	4	4	42	7.2e-05	5.09e-05	0.000103	0	0	0.000146	0.000112	0	5.23e-05	8.2e-05	6.71e-05	7.1e-05	6.19833e-05	2.35572e-05	6.40667e-05	1.51871e-05
6-phosphogluconate dehydrogenase, decarboxylating;Uncharacterized protein PGD;	PGD;	0	4	7	7	3	4	6	0	4	3	4	0	42	0	0.000119	0.00021	0.000207	8.74e-05	0.000146	0.000196	0	0.000122	8.61e-05	0.000117	0	0.000128233	3.23533e-05	8.685e-05	3.11687e-05
Platelet glycoprotein 4;	CD36;	4	0	4	2	3	2	5	5	6	0	5	6	42	0.000129	0	0.000123	6.05e-05	8.96e-05	7.51e-05	0.000167	0.000129	0.000188	0	0.000151	0.000191	7.95333e-05	1.92744e-05	0.000137667	2.91223e-05
Proteasome subunit alpha type-5;	PSMA5;	6	3	4	3	2	2	5	5	3	4	3	2	42	0.000379	0.000179	0.000241	0.000178	0.000117	0.000147	0.000328	0.000253	0.000184	0.00023	0.000177	0.000125	0.000206833	3.83253e-05	0.000216167	2.88299e-05
Succinate semialdehyde dehydrogenase, mitochondrial precursor;aldehyde dehydrogenase 5A1 precursor, isoform 1;	ALDH5A1;	3	3	4	2	0	6	3	6	3	0	4	7	41	8.44e-05	7.96e-05	0.000107	5.28e-05	0	0.000196	8.76e-05	0.000135	8.18e-05	0	0.000105	0.000194	8.66333e-05	2.65081e-05	0.000100567	2.61846e-05
Isoform 1 of Phosphorylase b kinase regulatory subunit alpha, skeletal muscle isoform;Uncharacterized protein PHKA1;	PHKA1;	5	3	0	5	0	7	5	5	0	5	5	0	40	6.27e-05	3.55e-05	0	5.88e-05	0	0.000102	6.51e-05	5.01e-05	0	5.72e-05	5.85e-05	0	4.31667e-05	1.61996e-05	3.84833e-05	1.23238e-05
Proteasome subunit beta type-2;	PSMB2;	0	0	11	4	0	4	4	7	0	5	0	4	39	0	0	0.000793	0.000284	0	0.000353	0.000315	0.000424	0	0.000345	0	0.000299	0.000238333	0.000128231	0.0002305	7.49768e-05
Collagen alpha-1(VI) chain precursor;	COL6A1;	7	0	0	5	13	3	5	0	2	0	0	4	39	0.000104	0	0	6.95e-05	0.000178	5.17e-05	7.69e-05	0	2.87e-05	0	0	5.84e-05	6.72e-05	2.76334e-05	2.73333e-05	1.37419e-05
Pyruvate dehydrogenase protein X component, mitochondrial precursor;	PDHX;	2	0	8	2	3	8	0	5	3	2	3	3	39	6.08e-05	0	0.000231	5.7e-05	8.45e-05	0.000283	0	0.000121	8.84e-05	5.54e-05	8.51e-05	8.99e-05	0.000119383	4.54685e-05	7.33e-05	1.69425e-05
Prostaglandin E synthase 2;	PTGES2;	4	6	2	4	6	0	5	2	3	0	4	3	39	0.000162	0.000229	7.69e-05	0.000152	0.000224	0	0.00021	6.46e-05	0.000117	0	0.000151	0.00012	0.00014065	3.61405e-05	0.000110433	2.94336e-05
Sepiapterin reductase;	SPR;	4	3	2	3	0	3	5	6	3	4	3	3	39	0.000234	0.000165	0.000111	0.000164	0	0.000204	0.000303	0.00028	0.00017	0.000213	0.000163	0.000173	0.000146333	3.38296e-05	0.000217	2.47938e-05
14 kDa phosphohistidine phosphatase;	PHPT1;	8	0	0	0	3	0	5	4	2	3	6	7	38	0.000975	0	0	0	0.000338	0	0.000632	0.00039	0.000236	0.000333	0.000682	0.000841	0.000218833	0.000160991	0.000519	9.56291e-05
Delta-aminolevulinic acid dehydratase;delta-aminolevulinic acid dehydratase isoform a;delta-aminolevulinic acid dehydratase isoform b;	ALAD;	0	6	6	7	0	3	6	3	3	4	0	0	38	0	0.000252	0.000254	0.000292	0	0.000155	0.000277	0.000107	0.000129	0.000162	0	0	0.000158833	5.35228e-05	0.0001125	4.28663e-05
60S ribosomal protein L12;Ribosomal protein L12 variant;	RPL12;	0	5	5	3	2	0	3	5	4	5	3	3	38	0	0.000365	0.000368	0.000218	0.000143	0	0.000241	0.000309	0.0003	0.000352	0.000216	0.000229	0.000182333	6.76139e-05	0.0002745	2.19556e-05
Tubulin polymerization-promoting protein family member 3;	TPPP3;	3	3	5	2	5	0	4	3	4	4	3	2	38	0.00026	0.000245	0.000412	0.000162	0.000401	0	0.000359	0.000208	0.000336	0.000316	0.000242	0.000171	0.000246667	6.30733e-05	0.000272	3.09828e-05
28 kDa protein;Uncharacterized protein TNNT3;	TNNT3;	0	0	0	19	9	0	3	0	6	0	0	0	37	0	0	0	0.00111	0.000518	0	0.000194	0	0.000362	0	0	0	0.000271333	0.000187856	9.26667e-05	6.2492e-05
Vimentin;	VIM;	3	0	0	0	3	7	13	0	0	0	0	11	37	9.81e-05	0	0	0	9.08e-05	0.000266	0.000441	0	0	0	0	0.000355	7.58167e-05	4.24795e-05	0.000132667	8.46371e-05
40S ribosomal protein S7;	RPS7;	0	3	5	4	4	4	3	3	5	3	3	0	37	0	0.000222	0.000374	0.000294	0.000291	0.000365	0.000244	0.000188	0.000381	0.000215	0.00022	0	0.000257667	5.63174e-05	0.000208	5.00273e-05
Small muscle protein, X-linked;	SMPX;	6	0	0	0	0	8	0	0	0	0	12	10	36	0.00104	0	0	0	0	0.00161	0	0	0	0	0.00194	0.00171	0.000441667	0.000288865	0.000608333	0.000385888
Brain type mu-glutathione S-transferase;Glutathione S-transferase Mu 3;	GSTM3;	4	0	0	4	3	0	5	3	10	0	3	4	36	0.00028	0	0	0.000263	0.000195	0	0.000363	0.000168	0.000679	0	0.000196	0.000276	0.000123	5.62198e-05	0.000280333	9.3827e-05
NADH dehydrogenase [ubiquinone] 1 alpha subcomplex subunit 8;	NDUFA8;	0	6	7	2	0	4	2	7	5	0	0	3	36	0	0.000501	0.00059	0.000166	0	0.000412	0.000184	0.000495	0.000429	0	0	0.000262	0.000278167	0.000105221	0.000228333	8.53911e-05
Alpha-centractin;	ACTR1A;	2	3	5	6	2	4	3	0	5	6	0	0	36	8.11e-05	0.000115	0.000193	0.000228	7.5e-05	0.000188	0.000126	0	0.000196	0.000222	0	0	0.000146683	2.63996e-05	9.06667e-05	4.25258e-05
105 kDa protein;		2	2	6	0	0	6	6	1	3	5	0	5	36	3.13e-05	2.95e-05	8.93e-05	0	0	0.000109	9.74e-05	1.25e-05	4.55e-05	7.13e-05	0	7.71e-05	4.31833e-05	1.87231e-05	5.06333e-05	1.5662e-05
Succinate dehydrogenase [ubiquinone] iron-sulfur subunit, mitochondrial precursor;	SDHB;	0	2	5	2	3	6	4	5	0	2	2	5	36	0	0.000103	0.000259	0.000102	0.000151	0.00038	0.000226	0.000217	0	9.92e-05	0.000101	0.000268	0.000165833	5.48607e-05	0.000151867	4.14929e-05
27 kDa protein;Proteasome subunit alpha type-4;	PSMA4;	0	0	0	0	7	9	6	0	0	0	6	7	35	0	0	0	0	0.000398	0.000643	0.000382	0	0	0	0.000344	0.000424	0.0001735	0.000114199	0.000191667	8.63364e-05
Nitrilase family member 2;	NIT2;	4	3	0	0	2	6	6	2	2	0	4	6	35	0.000221	0.000156	0	0	0.000102	0.000385	0.000344	8.82e-05	0.000107	0	0.000206	0.000327	0.000144	5.98303e-05	0.0001787	5.63699e-05
Pregnancy zone protein precursor;	PZP;	0	0	4	9	2	0	0	0	4	9	6	0	34	0	0	3.91e-05	8.67e-05	1.9e-05	0	0	0	3.99e-05	8.43e-05	5.75e-05	0	2.41333e-05	1.40383e-05	3.02833e-05	1.47222e-05
Ferritin heavy chain;	FTH1;	0	7	3	5	0	0	0	0	5	12	2	0	34	0	0.00055	0.000238	0.00039	0	0	0	0	0.000403	0.000911	0.000155	0	0.000196333	9.66029e-05	0.000244833	0.000147952
Proteasome subunit beta type-1 precursor;	PSMB1;	5	5	6	3	0	0	3	0	6	4	2	0	34	0.000316	0.000298	0.000361	0.000178	0	0	0.000197	0	0.000368	0.00023	0.000118	0	0.000192167	6.5599e-05	0.000152167	5.83463e-05
40S ribosomal protein S3;	RPS3;	0	1	0	4	5	5	3	1	1	2	4	8	34	0	5.91e-05	0	0.000235	0.00029	0.000365	0.000195	5.01e-05	6.08e-05	0.000114	0.000234	0.000494	0.000158183	6.47845e-05	0.000191317	6.74308e-05
Phenylalanyl-tRNA synthetase beta chain;	FARSB;	0	0	2	0	6	7	5	2	3	0	4	4	33	0	0	4.92e-05	0	0.000144	0.000211	0.000134	4.13e-05	7.52e-05	0	9.65e-05	0.000102	6.73667e-05	3.67188e-05	7.48333e-05	1.95216e-05
Importin subunit alpha-4;	KPNA4;	4	6	2	3	2	0	4	6	0	4	0	2	33	0.000117	0.000165	5.56e-05	8.22e-05	5.41e-05	0	0.000121	0.00014	0	0.000107	0	5.77e-05	7.89833e-05	2.328e-05	7.095e-05	2.50439e-05
Enoyl-CoA hydratase, mitochondrial precursor;	ECHS1;	4	2	4	4	4	0	2	3	0	4	2	4	33	0.00021	9.91e-05	0.0002	0.000197	0.000195	0	0.000109	0.000126	0	0.000192	9.8e-05	0.000207	0.000150183	3.43631e-05	0.000122	3.04248e-05
ATP synthase, H+ transporting, mitochondrial F0 complex, subunit F6 isoform b precursor;ATP synthase-coupling factor 6, mitochondrial precursor;	ATP5J;	8	0	4	0	2	0	0	6	4	0	0	8	32	0.00109	0	0.000518	0	0.000252	0	0	0.000652	0.000527	0	0	0.00107	0.00031	0.000177325	0.000374833	0.000183006
Endoplasmic reticulum protein ERp29 precursor;	ERP29;	4	0	0	0	2	5	7	2	0	0	6	6	32	0.000234	0	0	0	0.000108	0.000339	0.000424	9.33e-05	0	0	0.000327	0.000345	0.0001135	5.88919e-05	0.000198217	7.71785e-05
Heat shock protein beta-3;	HSPB3;	0	8	2	4	0	0	4	5	3	4	0	2	32	0	0.000766	0.000193	0.000381	0	0	0.000422	0.000406	0.000295	0.00037	0	0.0002	0.000223333	0.000125153	0.000282167	6.56092e-05
Isoform 1 of Phosphoglucomutase-1;	PGM1;	0	0	1	3	1	8	0	1	1	6	0	11	32	0	0	2.58e-05	7.62e-05	2.51e-05	0.000252	0	2.17e-05	2.63e-05	0.000148	0	0.000294	6.31833e-05	3.94349e-05	8.16667e-05	4.81269e-05
Ras-related protein Rab-2A;	RAB2A;	0	0	5	5	2	3	2	5	5	3	0	2	32	0	0	0.000342	0.000337	0.000133	0.000251	0.000149	0.000287	0.000348	0.000197	0	0.000142	0.000177167	6.40039e-05	0.000187167	4.98193e-05
myomesin 1 isoform a;	MYOM1;	0	0	1	1	2	1	0	3	9	4	2	9	32	0	0	8.6e-06	8.48e-06	1.67e-05	1.05e-05	0	2.17e-05	7.89e-05	3.3e-05	1.69e-05	8.02e-05	7.38e-06	2.63454e-06	3.845e-05	1.3702e-05
Platelet-activating factor acetylhydrolase IB subunit beta;	PAFAH1B2;	3	4	2	0	3	5	3	2	2	0	5	3	32	0.0002	0.000251	0.000127	0	0.000185	0.000387	0.000207	0.000106	0.000129	0	0.00031	0.000197	0.000191667	5.25063e-05	0.000158167	4.30251e-05
Phosphoglucomutase-like protein 5;	PGM5;	0	0	0	0	7	2	0	4	6	0	5	7	31	0	0	0	0	0.000174	6.25e-05	0	8.59e-05	0.000156	0	0.000125	0.000185	3.94167e-05	2.87867e-05	9.19833e-05	3.20412e-05
Annexin A3;Uncharacterized protein ANXA3;	ANXA3;	3	8	0	5	0	0	6	3	2	2	0	2	31	0.000142	0.000356	0	0.000221	0	0	0.000294	0.000113	9.14e-05	8.6e-05	0	9.3e-05	0.000119833	6.04375e-05	0.0001129	3.9634e-05
NME1-NME2 protein;Nucleoside diphosphate kinase;	NME1;NME1NME2;NME2;	2	2	3	0	1	0	4	4	8	7	0	0	31	0.000109	0.000103	0.000156	0	5.05e-05	0	0.000226	0.000174	0.000423	0.000348	0	0	6.975e-05	2.59396e-05	0.000195167	7.13781e-05
Haloacid dehalogenase-like hydrolase domain containing protein;	HDHD1A;	5	0	7	2	3	0	0	0	7	3	2	2	31	0.000334	0	0.000445	0.000125	0.000186	0	0	0	0.000453	0.000183	0.000125	0.000132	0.000181667	7.3436e-05	0.000148833	6.80291e-05
Isoform 1 of [Protein ADP-ribosylarginine] hydrolase-like protein 1;	ADPRHL1;	0	2	2	6	3	3	3	0	5	4	3	0	31	0	8.12e-05	8.19e-05	0.000242	0.00012	0.00015	0.000134	0	0.000209	0.000157	0.00012	0	0.000112517	3.30681e-05	0.000103333	3.49377e-05
23 kDa protein;Dual specificity protein phosphatase 3;	DUSP3;	1	3	3	3	2	4	2	3	4	3	0	3	31	7.72e-05	0.000218	0.00022	0.000217	0.000143	0.000359	0.00016	0.000185	0.000299	0.000211	0	0.000228	0.0002057	3.84829e-05	0.0001805	4.09266e-05
Isoform 2 of Collagen alpha-3(VI) chain precursor;alpha 3 type VI collagen isoform 1 precursor;alpha 3 type VI collagen isoform 4 precursor;	COL6A3;	0	0	0	0	29	1	0	0	0	0	0	0	30	0	0	0	0	0.000134	5.83e-06	0	0	0	0	0	0	2.3305e-05	2.21595e-05	0	0
cell death-regulatory protein GRIM19;	NDUFA13;	4	0	6	0	3	7	0	5	0	0	0	5	30	0.000269	0	0.000383	0	0.000186	0.000546	0	0.000268	0	0	0	0.000331	0.000230667	8.80377e-05	9.98333e-05	6.36618e-05
60S ribosomal protein L7a;Ribosomal protein L7a;Uncharacterized protein ENSP00000351738;similar to 60S ribosomal protein L7a isoform 1;	LOC388474;RPL7A;	0	2	5	0	5	5	4	0	5	0	2	2	30	0	0.000114	0.000289	0	0.000281	0.000353	0.000252	0	0.000294	0	0.000113	0.00012	0.000172833	6.34715e-05	0.000129833	5.03219e-05
Isoform 1 of cAMP-dependent protein kinase, alpha-catalytic subunit;	LOC730418;PRKACA;	1	3	3	4	0	1	2	0	4	6	6	0	30	4.34e-05	0.000123	0.000124	0.000163	0	5.05e-05	9.01e-05	0	0.000168	0.000237	0.000243	0	8.39833e-05	2.52907e-05	0.000123017	4.50042e-05
Proteasome subunit beta type-3;	PSMB3;	4	3	4	3	3	0	4	1	4	2	2	0	30	0.000297	0.00021	0.000283	0.000209	0.000206	0	0.000308	5.94e-05	0.000288	0.000135	0.000139	0	0.000200833	4.34015e-05	0.0001549	4.99728e-05
Isoform 1 of Protein NDRG2;Isoform 3 of Protein NDRG2;	NDRG2;	3	2	4	3	2	0	6	1	3	2	3	1	30	0.000125	7.86e-05	0.000159	0.000117	7.72e-05	0	0.00026	3.33e-05	0.000121	7.6e-05	0.000117	4.11e-05	9.28e-05	2.24067e-05	0.000108067	3.3879e-05
Isoform BIN1 of Myc box-dependent-interacting protein 1;Isoform BIN1+12A of Myc box-dependent-interacting protein 1;Isoform BIN1-10-13 of Myc box-dependent-interacting protein 1;Isoform BIN1-13 of Myc box-dependent-interacting protein 1;Isoform II2 of Myc box-dependent-interacting protein 1;Isoform II3 of Myc box-dependent-interacting protein 1;Isoform IIB of Myc box-dependent-interacting protein…	BIN1;	0	0	0	0	2	11	0	0	0	0	0	16	29	0	0	0	0	6.1e-05	0.000422	0	0	0	0	0	0.00052	8.05e-05	6.90226e-05	8.66667e-05	8.66667e-05
Pigment epithelium-derived factor precursor;	SERPINF1;	0	2	6	11	5	0	0	0	0	0	5	0	29	0	6.88e-05	0.000208	0.000376	0.000169	0	0	0	0	0	0.00017	0	0.000136967	5.92664e-05	2.83333e-05	2.83333e-05
Protein S100-A9;	S100A9;	0	4	0	3	0	0	0	0	6	8	8	0	29	0	0.000504	0	0.000376	0	0	0	0	0.000777	0.000975	0.000997	0	0.000146667	9.42205e-05	0.000458167	0.000207273
Myosin-binding protein H;	MYBPH;	0	5	0	0	3	0	4	0	5	0	10	2	29	0	0.000151	0	0	8.87e-05	0	0.000133	0	0.000155	0	0.000298	6.3e-05	3.995e-05	2.65158e-05	0.000108167	4.62914e-05
Isoform LMW of Kininogen-1 precursor;Kininogen 1;	KNG1;	0	8	1	2	2	1	0	13	1	0	1	0	29	0	0.000269	3.39e-05	6.69e-05	6.61e-05	4.15e-05	0	0.000371	3.46e-05	0	3.33e-05	0	7.95667e-05	3.9197e-05	7.315e-05	5.9956e-05
Glutathione transferase omega-1;	GSTO1;	4	1	0	0	4	5	1	1	0	0	5	8	29	0.000253	5.96e-05	0	0	0.000234	0.000368	6.56e-05	5.05e-05	0	0	0.000295	0.000499	0.000152433	6.28028e-05	0.000151683	8.26302e-05
34 kDa protein;Calpain small subunit 1;	CAPNS1;	0	6	4	3	0	2	0	3	2	4	0	5	29	0	0.000292	0.000197	0.000145	0	0.00012	0	0.000124	0.0001	0.000188	0	0.000255	0.000125667	4.64562e-05	0.000111167	4.14716e-05
Proteasome activator complex subunit 1;Uncharacterized protein PSME1;	PSME1;	0	3	1	0	4	5	4	0	0	1	4	6	28	0	0.000172	5.79e-05	0	0.000225	0.000354	0.000252	0	0	5.54e-05	0.000227	0.00036	0.000134817	5.76843e-05	0.000149067	6.1746e-05
Isoform Rpn10A of 26S proteasome non-ATPase regulatory subunit 4;	PSMD4;	2	2	0	0	3	3	2	3	2	2	2	7	28	8.09e-05	7.62e-05	0	0	0.000112	0.000141	8.39e-05	9.69e-05	7.83e-05	7.37e-05	7.54e-05	0.000279	6.835e-05	2.36262e-05	0.000114533	3.30708e-05
Isoform 1 of ATP synthase D chain, mitochondrial;	ATP5H;	0	0	0	0	1	2	0	4	16	1	0	3	27	0	0	0	0	8.76e-05	0.00022	0	0.000302	0.00147	8.63e-05	0	0.00028	5.12667e-05	3.66534e-05	0.000356383	0.000229194
Proline synthetase co-transcribed bacterial homolog protein;	PROSC;	3	0	0	0	4	5	5	0	0	0	3	7	27	0.000166	0	0	0	0.000205	0.000322	0.000287	0	0	0	0.000155	0.000382	0.0001155	5.57445e-05	0.000137333	6.81066e-05
Isoform 2 of Troponin T, slow skeletal muscle;Isoform 3 of Troponin T, slow skeletal muscle;	TNNT1;	0	4	1	0	9	0	0	7	0	0	1	5	27	0	0.000224	5.65e-05	0	0.000495	0	0	0.000332	0	0	5.54e-05	0.000293	0.00012925	8.12732e-05	0.0001134	6.37664e-05
Guanidinoacetate N-methyltransferase;	GAMT;	5	0	0	0	2	3	4	0	0	4	5	4	27	0.000323	0	0	0	0.00012	0.000225	0.000268	0	0	0.000235	0.000301	0.000255	0.000111333	5.62682e-05	0.0001765	5.64982e-05
Ras-related protein Rab-11B;	RAB11B;	2	0	3	3	4	5	3	3	0	4	0	0	27	0.00014	0	0.000199	0.000197	0.000259	0.000406	0.000218	0.000168	0	0.000255	0	0	0.000200167	5.46281e-05	0.000106833	4.90893e-05
Haptoglobin precursor;	HP;	0	0	0	14	0	0	0	0	0	6	0	6	26	0	0	0	0.000476	0	0	0	0	0	0.000198	0	0.000215	7.93333e-05	7.93333e-05	6.88333e-05	4.35893e-05
73 kDa protein;Growth-inhibiting protein 12;Lactotransferrin precursor;	LTF;	0	11	2	0	0	0	0	0	6	5	2	0	26	0	0.000227	4.17e-05	0	0	0	0	0	0.000127	9.98e-05	4.09e-05	0	4.47833e-05	3.70741e-05	4.46167e-05	2.29623e-05
Vacuolar protein sorting-associated protein 35;	VPS35;	0	2	0	0	0	8	3	3	4	0	6	0	26	0	3.61e-05	0	0	0	0.000178	5.96e-05	4.59e-05	7.42e-05	0	0.000107	0	3.56833e-05	2.90674e-05	4.77833e-05	1.72377e-05
40S ribosomal protein S4, X isoform;	RPS4X;	5	0	0	0	3	6	7	0	0	0	2	3	26	0.00029	0	0	0	0.000161	0.000404	0.000421	0	0	0	0.000108	0.000171	0.0001425	7.10398e-05	0.000116667	6.74486e-05
Isoform Cytoplasmic of Phospholipid hydroperoxide glutathione peroxidase, mitochondrial precursor;Isoform Mitochondrial of Phospholipid hydroperoxide glutathione peroxidase, mitochondrial precursor;	GPX4;	0	0	3	3	0	2	3	5	5	3	0	2	26	0	0	0.000237	0.000234	0	0.000193	0.000258	0.000332	0.000402	0.000227	0	0.000164	0.000110667	4.9897e-05	0.0002305	5.71651e-05
Target of myb1;	TOM1;	3	0	5	2	0	2	2	5	4	3	0	0	26	9.27e-05	0	0.000147	5.79e-05	0	7.19e-05	6.41e-05	0.000123	0.00012	8.45e-05	0	0	6.15833e-05	2.30718e-05	6.52667e-05	2.25238e-05
25 kDa protein;Uncharacterized protein C10orf57;Uncharacterized protein C10orf58 precursor;	C10orf57;C10orf58;	2	0	6	0	4	3	2	0	2	4	3	0	26	0.000136	0	0.000389	0	0.000252	0.000238	0.000141	0	0.000132	0.000248	0.000191	0	0.000169167	6.27856e-05	0.000118667	4.11499e-05
Protein FAM49B;	FAM49B;	3	0	2	4	2	3	6	2	2	2	0	0	26	0.000141	0	8.95e-05	0.000176	8.71e-05	0.000164	0.000293	7.51e-05	9.11e-05	8.57e-05	0	0	0.0001096	2.66312e-05	9.08167e-05	4.38356e-05
Serine/threonine protein phosphatase;	PPP3CB;	0	2	2	3	1	0	3	4	3	2	4	2	26	0	5.47e-05	5.52e-05	8.16e-05	2.69e-05	0	9.03e-05	9.28e-05	8.44e-05	5.29e-05	0.000108	5.72e-05	3.64e-05	1.3505e-05	8.09333e-05	8.79832e-06
eukaryotic translation elongation factor 1 delta isoform 1;	EEF1D;	2	2	3	0	2	4	3	3	2	2	0	3	26	4.71e-05	4.44e-05	6.72e-05	0	4.36e-05	0.00011	7.33e-05	5.64e-05	4.56e-05	4.29e-05	0	6.96e-05	5.205e-05	1.46644e-05	4.79667e-05	1.08212e-05
S-formylglutathione hydrolase;	ESD;	4	3	2	2	2	0	3	4	1	1	3	1	26	0.000216	0.000153	0.000103	0.000101	0.0001	0	0.000168	0.000173	5.24e-05	4.92e-05	0.000151	5.33e-05	0.000112167	2.909e-05	0.000107817	2.53079e-05
Translationally-controlled tumor protein;Tumor protein, translationally-controlled 1;	TPT1;	4	0	5	0	0	0	4	0	0	5	0	7	25	0.000339	0	0.000403	0	0	0	0.000351	0	0	0.000386	0	0.000584	0.000123667	7.86489e-05	0.000220167	0.000103668
Exportin-1;Uncharacterized protein XPO1;	XPO1;	3	0	3	0	0	7	2	2	2	2	0	4	25	4.27e-05	0	4.06e-05	0	0	0.000116	2.95e-05	2.27e-05	2.76e-05	2.59e-05	0	5.61e-05	3.32167e-05	1.85361e-05	2.69667e-05	7.30779e-06
Carbonyl reductase [NADPH] 1;	CBR1;	4	5	0	0	1	2	6	0	3	0	2	2	25	0.00022	0.000259	0	0	5.09e-05	0.000128	0.000342	0	0.00016	0	0.000103	0.000108	0.00010965	4.55767e-05	0.000118833	5.16749e-05
Methyltransferase-like protein 7A precursor;	METTL7A;	0	0	0	9	11	0	0	0	4	0	0	0	24	0	0	0	0.000527	0.000636	0	0	0	0.000242	0	0	0	0.000193833	0.000123396	4.03333e-05	4.03333e-05
Protein S100-A10;	S100A10;	0	6	0	0	10	0	0	0	0	8	0	0	24	0	0.000889	0	0	0.00145	0	0	0	0	0.00115	0	0	0.000389833	0.00025697	0.000191667	0.000191667
Cytochrome c oxidase subunit 5B, mitochondrial precursor;	COX5B;	6	0	0	0	0	5	0	6	0	0	0	6	23	0.000709	0	0	0	0	0.000687	0	0.000566	0	0	0	0.000699	0.000232667	0.000147179	0.000210833	0.000134444
Apolipoprotein O-like precursor;	APOOL;	3	0	0	0	0	6	0	0	0	0	6	8	23	0.000171	0	0	0	0	0.000397	0	0	0	0	0.000318	0.000448	9.46667e-05	6.66031e-05	0.000127667	8.24693e-05
LanC-like protein 1;	LANCL1;	0	0	5	4	0	4	0	0	6	4	0	0	23	0	0	0.000182	0.000143	0	0.000178	0	0	0.000222	0.000139	0	0	8.38333e-05	3.78985e-05	6.01667e-05	3.95326e-05
Isoform 1 of Dehydrogenase/reductase SDR family member 7 precursor;Isoform 2 of Dehydrogenase/reductase SDR family member 7 precursor;	DHRS7;	0	0	0	0	4	7	5	0	4	0	3	0	23	0	0	0	0	0.00018	0.000395	0.000252	0	0.000188	0	0.000136	0	9.58333e-05	6.66635e-05	9.6e-05	4.54782e-05
Isoform Long of 14-3-3 protein beta/alpha;Isoform Short of 14-3-3 protein beta/alpha;	YWHAB;	3	3	0	0	0	0	5	0	0	7	0	5	23	0.000187	0.000176	0	0	0	0	0.000323	0	0	0.000397	0	0.000307	6.05e-05	3.82899e-05	0.000171167	7.75454e-05
Chloride intracellular channel protein 1;	CLIC1;DDAH2;	4	5	0	4	3	0	0	0	0	0	4	3	23	0.000253	0.000298	0	0.000237	0.000176	0	0	0	0	0	0.000236	0.000187	0.000160667	5.32526e-05	7.05e-05	4.50346e-05
CLU;Clusterin precursor;clusterin isoform 1;	CLU;	0	6	4	4	4	0	3	0	0	2	0	0	23	0	0.000185	0.000124	0.000123	0.000121	0	0.000102	0	0	5.96e-05	0	0	9.21667e-05	3.07695e-05	2.69333e-05	1.7892e-05
26S protease regulatory subunit 4;	PSMC1;	0	5	3	0	0	3	3	3	4	0	0	2	23	0	0.000163	9.88e-05	0	0	0.000121	0.000108	8.3e-05	0.000134	0	0	6.83e-05	6.38e-05	2.97483e-05	6.555e-05	2.26518e-05
NAD(P)H dehydrogenase, quinone 2;Ribosyldihydronicotinamide dehydrogenase;	NQO2;	6	0	4	4	2	2	0	3	0	2	0	0	23	0.000431	0	0.000274	0.000269	0.000133	0.000167	0	0.000172	0	0.000131	0	0	0.000212333	6.00731e-05	5.05e-05	3.23746e-05
Isoform 7 of Titin;	TTN;	0	2	0	0	5	1	0	7	1	0	1	6	23	0	8.55e-07	0	0	2.1e-06	5.27e-07	0	2.54e-06	4.39e-07	0	4.23e-07	2.68e-06	5.80333e-07	3.36553e-07	1.01367e-06	5.11225e-07
Isoform 1 of NADH dehydrogenase [ubiquinone] flavoprotein 1, mitochondrial precursor;	NDUFV1;	0	0	3	2	0	5	1	1	1	1	0	9	23	0	0	9.37e-05	6.16e-05	0	0.000191	3.41e-05	2.62e-05	3.18e-05	2.99e-05	0	0.000291	5.77167e-05	3.11277e-05	6.88333e-05	4.47241e-05
UV excision repair protein RAD23 homolog A;	RAD23A;	2	0	3	2	0	3	3	2	0	3	0	5	23	8.4e-05	0	0.00012	7.87e-05	0	0.000146	0.000131	6.71e-05	0	0.000115	0	0.000207	7.145e-05	2.47218e-05	8.66833e-05	3.29916e-05
Isoform SGCA-1 of Alpha-sarcoglycan precursor;Isoform SGCA-2 of Alpha-sarcoglycan precursor;Uncharacterized protein SGCA;	SGCA;	0	0	2	3	2	3	4	4	0	3	0	2	23	0	0	8.39e-05	0.000124	8.16e-05	0.000154	0.000183	0.000141	0	0.000121	0	8.69e-05	7.39167e-05	2.58249e-05	8.865e-05	3.07732e-05
Myosin regulatory light chain;Myosin regulatory light chain 2, nonsarcomeric;Myosin regulatory light chain MRCL3 variant;	MRCL3;MRLC2;	1	3	1	5	1	0	2	1	5	3	1	0	23	8.79e-05	0.000249	8.36e-05	0.000412	8.14e-05	0	0.000182	7.02e-05	0.000426	0.00024	8.2e-05	0	0.000152317	6.16128e-05	0.0001667	6.24817e-05
NADH dehydrogenase [ubiquinone] 1 alpha subcomplex subunit 4;	NDUFA4;	0	0	0	0	0	10	0	0	0	0	0	12	22	0	0	0	0	0	0.00219	0	0	0	0	0	0.00223	0.000365	0.000365	0.000371667	0.000371667
Peroxiredoxin-2;	PRDX2;	0	0	2	1	0	0	0	0	19	0	0	0	22	0	0	0.000146	7.21e-05	0	0	0	0	0.00142	0	0	0	3.635e-05	2.48907e-05	0.000236667	0.000236667
NADH dehydrogenase (ubiquinone) 1 alpha subcomplex, 6, 14kDa;	NDUFA6;	4	0	0	0	0	0	0	0	4	4	6	4	22	0.000396	0	0	0	0	0	0	0	0.000383	0.000361	0.000554	0.00039	6.6e-05	6.6e-05	0.000281333	9.3298e-05
Putative uncharacterized protein DKFZp686M0619;cytochrome b5 outer mitochondrial membrane precursor;	CYB5B;	0	4	0	5	0	0	2	3	4	4	0	0	22	0	0.000415	0	0.000516	0	0	0.000228	0.000264	0.000426	0.000401	0	0	0.000155167	9.89985e-05	0.000219833	7.6157e-05
Poly(rC)-binding protein 1;	PCBP1;	0	0	3	0	5	3	0	0	4	3	4	0	22	0	0	0.000122	0	0.000198	0.000149	0	0	0.000166	0.000117	0.00016	0	7.81667e-05	3.6345e-05	7.38333e-05	3.37327e-05
13kDa differentiation-associated protein variant (Fragment);	NDUFA12;	3	0	3	0	3	0	0	3	3	4	0	3	22	0.000313	0	0.000298	0	0.00029	0	0	0.00025	0.000303	0.00038	0	0.000309	0.000150167	6.72242e-05	0.000207	6.76008e-05
Tubulin beta-2A chain;	TUBB2A;	3	5	2	3	3	3	3	0	0	0	0	0	22	0.000103	0.000161	6.51e-05	9.63e-05	9.51e-05	0.000119	0.000107	0	0	0	0	0	0.000106583	1.30214e-05	1.78333e-05	1.78333e-05
CDNA FLJ90663 fis, clone PLACE1005031, highly similar to Chloride intracellular channel protein 5;Isoform 1 of Chloride intracellular channel protein 5;Isoform 2 of Chloride intracellular channel protein 5;	CLIC5;	4	0	0	2	0	3	0	3	0	3	4	3	22	0.000211	0	0	9.9e-05	0	0.000184	0	0.000127	0	0.000144	0.000197	0.000156	8.23333e-05	3.97934e-05	0.000104	3.42121e-05
vitamin D-binding protein precursor;	GC;	2	0	0	7	2	2	0	1	0	6	2	0	22	6.43e-05	0	0	0.000211	5.95e-05	7.48e-05	0	2.57e-05	0	0.000176	6e-05	0	6.82667e-05	3.15324e-05	4.36167e-05	2.81792e-05
110 kDa protein;Kinesin heavy chain;	KIF5B;	5	3	0	0	0	2	5	0	2	2	0	3	22	7.91e-05	4.48e-05	0	0	0	3.68e-05	8.21e-05	0	3.07e-05	2.88e-05	0	4.68e-05	2.67833e-05	1.33092e-05	3.14e-05	1.26317e-05
Alpha-1-syntrophin;	SNTA1;	2	4	3	0	4	3	0	2	0	2	0	2	22	6.04e-05	0.000114	8.61e-05	0	0.000112	0.000105	0	4.82e-05	0	5.5e-05	0	5.95e-05	7.95833e-05	1.79121e-05	2.71167e-05	1.22156e-05
Alpha-1B-glycoprotein precursor;	A1BG;	0	0	5	5	3	1	2	0	2	3	0	1	22	0	0	0.000146	0.000144	8.55e-05	3.58e-05	6.39e-05	0	5.97e-05	8.42e-05	0	3.03e-05	6.855e-05	2.73552e-05	3.96833e-05	1.43834e-05
Isoform 1 of Fibrinogen alpha chain precursor;Isoform 2 of Fibrinogen alpha chain precursor;	FGA;	0	13	2	4	0	0	0	0	1	0	0	1	21	0	0.000247	3.84e-05	7.57e-05	0	0	0	0	1.96e-05	0	0	1.99e-05	6.01833e-05	3.93624e-05	6.58333e-06	4.16385e-06
Proteasome activator complex subunit 2;proteasome activator subunit 2;	PSME2;	4	3	0	0	2	3	4	0	0	0	5	0	21	0.000255	0.00018	0	0	0.000118	0.000222	0.000265	0	0	0	0.000297	0	0.000129167	4.4918e-05	9.36667e-05	5.93839e-05
Cation-transporting ATPase;Sodium/potassium-transporting ATPase subunit alpha-2 precursor;	ATP1A2;	0	2	2	0	1	8	3	0	0	0	1	4	21	0	2.83e-05	2.86e-05	0	1.39e-05	0.00014	4.68e-05	0	0	0	1.4e-05	5.92e-05	3.51333e-05	2.16071e-05	2e-05	1.07872e-05
EH domain-containing protein 1;	EHD1;	0	6	1	0	2	3	0	1	6	0	0	2	21	0	0.000161	2.71e-05	0	5.28e-05	9.95e-05	0	2.28e-05	0.000166	0	0	5.63e-05	5.67333e-05	2.58402e-05	4.085e-05	2.6604e-05
Ubiquitin-associated domain-containing protein 1;	UBAC1;	0	2	2	4	4	4	2	0	0	3	0	0	21	0	7.1e-05	7.16e-05	0.000141	0.000139	0.000175	7.81e-05	0	0	0.000103	0	0	9.96e-05	2.61238e-05	3.01833e-05	1.93584e-05
5'-AMP-activated protein kinase catalytic subunit alpha-2;	PRKAA2;	0	2	2	0	3	2	0	4	4	0	4	0	21	0	5.21e-05	5.25e-05	0	7.66e-05	6.42e-05	0	8.82e-05	0.000107	0	0.000103	0	4.09e-05	1.34449e-05	4.97e-05	2.23731e-05
Isoform 1 of Sodium/potassium-transporting ATPase subunit beta-1;Uncharacterized protein ATP1B1;	ATP1B1;	0	0	5	5	2	2	2	0	0	0	3	2	21	0	0	0.000238	0.000235	9.28e-05	0.000117	0.000104	0	0	0	0.00014	9.88e-05	0.0001138	4.33848e-05	5.71333e-05	2.61993e-05
Isoform 1 of Electron transfer flavoprotein subunit beta;Isoform 2 of Electron transfer flavoprotein subunit beta;	ETFB;	0	2	3	2	0	4	2	2	0	2	0	4	21	0	9.56e-05	0.000145	9.51e-05	0	0.000236	0.000105	8.1e-05	0	9.24e-05	0	0.0002	9.52833e-05	3.6711e-05	7.97333e-05	3.05392e-05
Isoform 1 of Isocitrate dehydrogenase [NAD] subunit alpha, mitochondrial precursor;	IDH3A;	2	1	1	4	3	1	5	0	1	1	1	1	21	8.33e-05	3.93e-05	3.96e-05	0.000156	0.000116	4.84e-05	0.000216	0	4.03e-05	3.79e-05	3.88e-05	4.1e-05	8.04333e-05	1.9467e-05	6.23333e-05	3.14061e-05
127 kDa protein;Myosin-binding protein C, slow-type;myosin binding protein C, slow type isoform 4;	MYBPC1;	0	2	0	0	4	0	0	0	4	4	0	6	20	0	2.54e-05	0	0	4.99e-05	0	0	0	5.23e-05	4.92e-05	0	7.98e-05	1.255e-05	8.54431e-06	3.02167e-05	1.41959e-05
1,4-alpha-glucan-branching enzyme;	GBE1;	0	0	0	0	4	5	4	0	5	0	2	0	20	0	0	0	0	8.04e-05	0.000126	9.01e-05	0	0.000105	0	4.05e-05	0	3.44e-05	2.25389e-05	3.92667e-05	1.96061e-05
Dynein, light chain, roadblock-type 1;Isoform 1 of Dynein light chain roadblock-type 1;	DYNLRB1;	0	0	0	0	4	0	0	0	4	4	4	4	20	0	0	0	0	0.000462	0	0	0	0.000484	0.000455	0.000466	0.000492	7.7e-05	7.7e-05	0.000316167	0.000100122
Isoform 2 of Bcl-2-like 13 protein;	BCL2L13;	3	0	0	0	2	0	5	4	3	0	3	0	20	9.43e-05	0	0	0	5.82e-05	0	0.000163	0.0001	9.13e-05	0	8.79e-05	0	2.54167e-05	1.67369e-05	7.37e-05	2.58463e-05
BAG family molecular chaperone regulator 3;	BAG3;	0	0	3	0	2	0	0	2	6	0	4	3	20	0	0	7.56e-05	0	4.91e-05	0	0	4.23e-05	0.000154	0	9.88e-05	7.84e-05	2.07833e-05	1.35824e-05	6.225e-05	2.46055e-05
Thioesterase superfamily member 2;	THEM2;	0	0	0	2	2	6	0	0	2	4	0	4	20	0	0	0	0.000204	0.000201	0.000759	0	0	0.000211	0.000397	0	0.000429	0.000194	0.000120039	0.000172833	8.30548e-05
Dihydropyridine receptor alpha 2 subunit;	CACNA2D1;	0	4	0	0	1	2	0	4	6	0	0	3	20	0	5.18e-05	0	0	1.27e-05	3.19e-05	0	4.39e-05	7.98e-05	0	0	4.06e-05	1.60667e-05	8.78126e-06	2.73833e-05	1.34716e-05
DNAJA4 protein;DnaJ homolog subfamily A member 4;Putative uncharacterized protein DKFZp686G2074;	DNAJA4;	0	3	4	0	2	2	3	0	2	2	0	2	20	0	0.000108	0.000146	0	7.09e-05	8.91e-05	0.000119	0	7.43e-05	6.98e-05	0	7.55e-05	6.9e-05	2.40691e-05	5.64333e-05	1.92747e-05
Proteasome subunit beta type-4 precursor;	PSMB4;	2	0	3	2	2	0	0	0	4	2	3	2	20	0.000115	0	0.000165	0.000108	0.000107	0	0	0	0.000224	0.000105	0.000161	0.000114	8.25e-05	2.7523e-05	0.000100667	3.6201e-05
General vesicular transport factor p115;	USO1;	3	1	4	1	0	4	3	0	2	1	0	1	20	4.75e-05	1.49e-05	6.03e-05	1.48e-05	0	7.37e-05	4.93e-05	0	3.07e-05	1.44e-05	0	1.56e-05	3.52e-05	1.2015e-05	1.83333e-05	7.76109e-06
Isoform 1 of Nebulin-related-anchoring protein;	NRAP;	0	0	0	0	0	19	0	0	0	0	0	0	19	0	0	0	0	0	0.000195	0	0	0	0	0	0	3.25e-05	3.25e-05	0	0
Alcohol dehydrogenase;	AKR1A1;	0	0	0	0	0	10	9	0	0	0	0	0	19	0	0	0	0	0	0.000545	0.000438	0	0	0	0	0	9.08333e-05	9.08333e-05	7.3e-05	7.3e-05
Histone H1.3;	HIST1H1D;	5	0	0	0	3	3	5	0	0	0	0	3	19	0.000345	0	0	0	0.000191	0.00024	0.000358	0	0	0	0	0.000204	0.000129333	6.13034e-05	9.36667e-05	6.24872e-05
PHKG1 protein;	PHKG1;	0	2	0	4	4	7	0	0	0	0	2	0	19	0	7.37e-05	0	0.000146	0.000145	0.000318	0	0	0	0	7.29e-05	0	0.000113783	4.87226e-05	1.215e-05	1.215e-05
Synaptic vesicle membrane protein VAT-1 homolog;	VAT1;	0	3	2	3	4	4	3	0	0	0	0	0	19	0	0.00011	7.38e-05	0.000109	0.000144	0.00018	0.000121	0	0	0	0	0	0.0001028	2.52695e-05	2.01667e-05	2.01667e-05
Endonuclease domain-containing 1 protein precursor;	ENDOD1;	4	0	0	0	3	3	2	4	0	0	0	3	19	0.000122	0	0	0	8.46e-05	0.000106	6.32e-05	9.74e-05	0	0	0	9.01e-05	5.21e-05	2.37982e-05	4.17833e-05	1.92561e-05
ATP-dependent RNA helicase DDX3X;	DDX3X;	2	0	0	0	0	4	3	0	3	3	1	3	19	4.6e-05	0	0	0	0	0.000107	7.16e-05	0	6.69e-05	6.29e-05	2.15e-05	6.81e-05	2.55e-05	1.79476e-05	4.85e-05	1.23085e-05
Isoform 2 of Hydroxyacyl-coenzyme A dehydrogenase, mitochondrial precursor;	HADH;	1	1	0	0	2	8	0	1	0	0	1	5	19	3.91e-05	3.68e-05	0	0	7.23e-05	0.000363	0	3.12e-05	0	0	3.64e-05	0.000193	8.52e-05	5.66642e-05	4.34333e-05	3.0675e-05
Isoform 2 of Gelsolin precursor;	GSN;	0	1	0	3	2	0	3	0	1	3	5	1	19	0	1.97e-05	0	5.86e-05	3.86e-05	0	6.49e-05	0	2.02e-05	5.7e-05	9.72e-05	2.05e-05	1.94833e-05	1.00572e-05	4.33e-05	1.47058e-05
Myosin-9;	MYH9;	0	13	0	3	0	0	2	0	0	0	0	0	18	0	9.53e-05	0	2.19e-05	0	0	1.61e-05	0	0	0	0	0	1.95333e-05	1.55696e-05	2.68333e-06	2.68333e-06
Acylphosphatase, muscle type isozyme;Acylphosphatase-2;	ACYP2;	0	0	0	2	4	0	0	0	0	0	0	12	18	0	0	0	0.000253	0.000499	0	0	0	0	0	0	0.0016	0.000125333	8.53931e-05	0.000266667	0.000266667
Proteasome subunit beta type-7 precursor;	PSMB7;	0	0	0	0	0	6	4	2	0	0	0	6	18	0	0	0	0	0	0.000384	0.000228	8.79e-05	0	0	0	0.000325	6.4e-05	6.4e-05	0.000106817	5.68262e-05
Isoform 1 of 26S proteasome non-ATPase regulatory subunit 1;Isoform 2 of 26S proteasome non-ATPase regulatory subunit 1;	PSMD1;	0	0	4	0	0	6	0	0	0	0	5	3	18	0	0	6.18e-05	0	0	0.000113	0	0	0	0	7.58e-05	4.81e-05	2.91333e-05	1.95753e-05	2.065e-05	1.35409e-05
Succinate dehydrogenase [ubiquinone] flavoprotein subunit, mitochondrial precursor;	SDHA;	0	0	0	0	1	2	0	2	0	0	0	13	18	0	0	0	0	2.12e-05	5.34e-05	0	3.67e-05	0	0	0	0.000294	1.24333e-05	8.89471e-06	5.51167e-05	4.81511e-05
21 kDa protein;Receptor expression-enhancing protein 5;	REEP5;	0	3	0	0	0	0	0	4	3	3	0	5	18	0	0.000231	0	0	0	0	0	0.00026	0.000237	0.000223	0	0.000402	3.85e-05	3.85e-05	0.000187	6.4624e-05
AFG3-like protein 2;	AFG3L2;	3	0	2	0	2	6	3	0	0	0	2	0	18	5.74e-05	0	3.64e-05	0	3.54e-05	0.000133	5.95e-05	0	0	0	3.57e-05	0	4.37e-05	2.00863e-05	1.58667e-05	1.04948e-05
Isoform 1 of Protein FAM62A;Isoform 2 of Protein FAM62A;	FAM62A;	0	4	4	0	2	4	2	0	2	0	0	0	18	0	5.18e-05	5.23e-05	0	2.54e-05	6.39e-05	2.85e-05	0	2.66e-05	0	0	0	3.22333e-05	1.14207e-05	9.18333e-06	5.81323e-06
Gamma-sarcoglycan;	SGCG;	3	2	2	0	0	5	0	4	0	0	0	2	18	0.000157	9.88e-05	9.96e-05	0	0	0.000304	0	0.000167	0	0	0	0.000103	0.0001099	4.62884e-05	4.5e-05	2.96356e-05
Adipophilin;	ADFP;	0	3	0	0	0	0	2	3	4	3	3	0	18	0	9.86e-05	0	0	0	0	7.24e-05	8.36e-05	0.000135	9.53e-05	9.75e-05	0	1.64333e-05	1.64333e-05	8.06333e-05	1.82881e-05
Aflatoxin B1 aldehyde reductase member 2;	AKR7A2;	2	2	0	5	0	3	2	0	0	0	0	4	18	8.49e-05	8.01e-05	0	0.000199	0	0.000148	8.81e-05	0	0	0	0	0.000167	8.53333e-05	3.2372e-05	4.25167e-05	2.87545e-05
Isoform 1 of Cullin-associated NEDD8-dissociated protein 1;	CAND1;	4	2	3	1	0	3	4	0	0	1	0	0	18	4.96e-05	2.34e-05	3.54e-05	1.16e-05	0	4.32e-05	5.14e-05	0	0	1.13e-05	0	0	2.72e-05	7.79453e-06	1.045e-05	8.39531e-06
Prefoldin subunit 2;	PFDN2;	0	2	3	2	2	0	2	3	2	2	0	0	18	0	0.000187	0.000282	0.000185	0.000183	0	0.000205	0.000237	0.000192	0.00018	0	0	0.0001395	4.67067e-05	0.000135667	4.35987e-05
14-3-3 protein eta;	YWHAH;	0	0	0	0	0	5	0	0	0	0	0	12	17	0	0	0	0	0	0.00036	0	0	0	0	0	0.000733	6e-05	6e-05	0.000122167	0.000122167
Inositol monophosphatase;	IMPA1;	0	0	0	0	0	7	0	0	0	0	3	7	17	0	0	0	0	0	0.000448	0	0	0	0	0.000154	0.00038	7.46667e-05	7.46667e-05	8.9e-05	6.34008e-05
Isoform 1 of Alpha-synuclein;Isoform 2-4 of Alpha-synuclein;	SNCA;	0	6	6	3	0	0	0	0	2	0	0	0	17	0	0.000684	0.00069	0.00034	0	0	0	0	0.000234	0	0	0	0.000285667	0.000137831	3.9e-05	3.9e-05
Isoform 1 of Dipeptidyl-peptidase 3;	BBS1;DPP3;	0	0	5	2	0	0	0	0	4	0	6	0	17	0	0	9.83e-05	3.88e-05	0	0	0	0	8.01e-05	0	0.000116	0	2.285e-05	1.63662e-05	3.26833e-05	2.1184e-05
Coagulation factor XIII A chain precursor;	F13A1;	0	0	0	5	4	2	0	0	3	0	3	0	17	0	0	0	9.76e-05	7.71e-05	4.84e-05	0	0	6.05e-05	0	5.82e-05	0	3.71833e-05	1.78112e-05	1.97833e-05	1.25156e-05
integrin beta 1 isoform 1A precursor;	ITGB1;	3	5	0	0	0	3	3	0	0	0	0	3	17	5.73e-05	9e-05	0	0	0	6.66e-05	5.94e-05	0	0	0	0	5.65e-05	3.565e-05	1.65261e-05	1.93167e-05	1.22227e-05
Isoleucyl-tRNA synthetase, mitochondrial precursor;	IARS2;	0	0	2	0	0	6	2	2	0	0	0	5	17	0	0	2.86e-05	0	0	0.000105	3.12e-05	2.41e-05	0	0	0	7.42e-05	2.22667e-05	1.71932e-05	2.15833e-05	1.19232e-05
26S protease regulatory subunit S10B;	PSMC6;	2	0	0	2	0	3	2	0	3	5	0	0	17	7.84e-05	0	0	7.34e-05	0	0.000137	8.13e-05	0	0.000114	0.000179	0	0	4.81333e-05	2.33825e-05	6.23833e-05	3.07119e-05
Protein S100-A13;	S100A13;	0	0	0	0	16	0	0	0	0	0	0	0	16	0	0	0	0	0.0023	0	0	0	0	0	0	0	0.000383333	0.000383333	0	0
D-dopachrome decarboxylase;D-dopachrome tautomerase-like;	DDT;DDTL;	0	0	0	0	8	0	0	0	0	0	0	8	16	0	0	0	0	0.000895	0	0	0	0	0	0	0.000954	0.000149167	0.000149167	0.000159	0.000159
Adenine phosphoribosyltransferase;	APRT;	0	0	0	6	0	0	0	0	5	5	0	0	16	0	0	0	0.000476	0	0	0	0	0.00041	0.000386	0	0	7.93333e-05	7.93333e-05	0.000132667	8.3963e-05
PDZ and LIM domain protein 1;	PDLIM1;	0	0	3	0	0	3	4	0	0	0	0	6	16	0	0	0.000132	0	0	0.000162	0.000192	0	0	0	0	0.000274	4.9e-05	3.12314e-05	7.76667e-05	5.02485e-05
Cell division control protein 6 homolog;	CDC6;	0	2	0	4	0	0	5	0	0	5	0	0	16	0	5.13e-05	0	0.000102	0	0	0.000141	0	0	0.000124	0	0	2.555e-05	1.74345e-05	4.41667e-05	2.80195e-05
Isoform 1 of 26S protease regulatory subunit 6B;similar to 26S protease regulatory subunit 6B;	LOC652826;PSMC4;	0	4	5	0	0	0	0	0	0	0	4	3	16	0	0.000138	0.000174	0	0	0	0	0	0	0	0.000137	0.000108	5.2e-05	3.32145e-05	4.08333e-05	2.60952e-05
Erythrocyte band 7 integral membrane protein;	STOM;	0	9	0	2	0	0	2	0	0	0	0	3	16	0	0.000449	0	9.92e-05	0	0	0.00011	0	0	0	0	0.000156	9.13667e-05	7.33381e-05	4.43333e-05	2.86609e-05
31 kDa protein;Adenosylhomocysteinase;	AHCY;	0	0	0	2	0	3	0	0	2	5	0	4	16	0	0	0	7.97e-05	0	0.000148	0	0	8.24e-05	0.000194	0	0.000168	3.795e-05	2.55701e-05	7.40667e-05	3.63935e-05
Eukaryotic translation initiation factor 3 subunit 5;	EIF3F;	0	0	4	0	0	6	2	0	2	0	2	0	16	0	0	0.000156	0	0	0.000286	8.5e-05	0	7.94e-05	0	7.64e-05	0	7.36667e-05	4.95215e-05	4.01333e-05	1.79835e-05
Isoform 1 of UNC45 homolog B;Isoform 3 of UNC45 homolog B;	UNC45B;	0	0	1	2	1	9	0	0	1	2	0	0	16	0	0	1.56e-05	3.07e-05	1.52e-05	0.000171	0	0	1.59e-05	2.99e-05	0	0	3.875e-05	2.68629e-05	7.63333e-06	5.15498e-06
37 kDa protein;Thioredoxin-like protein 1;	TXNL1;	0	2	0	0	0	2	4	3	2	0	3	0	16	0	9.36e-05	0	0	0	0.000115	0.000206	0.000119	9.62e-05	0	0.000139	0	3.47667e-05	2.21613e-05	9.33667e-05	3.31001e-05
Isoform 2 of UPF0105 protein C14orf124;	C14orf124;	0	2	0	0	0	2	5	0	0	3	2	2	16	0	9.81e-05	0	0	0	0.000121	0.00027	0	0	0.000142	9.7e-05	0.000103	3.65167e-05	2.32836e-05	0.000102	4.10926e-05
Basic leucine zipper and W2 domain-containing protein 2;	BZW2;	0	0	2	2	0	2	0	0	0	4	2	4	16	0	0	6.92e-05	6.82e-05	0	8.46e-05	0	0	0	0.000133	6.78e-05	0.000143	3.7e-05	1.67163e-05	5.73e-05	2.77099e-05
Glyceraldehyde-3-phosphate dehydrogenase;	GAPDH;	0	0	0	0	1	0	0	0	0	0	0	14	15	0	0	0	0	4.21e-05	0	0	0	0	0	0	0.000628	7.01667e-06	7.01667e-06	0.000104667	0.000104667
14-3-3 protein theta;	YWHAQ;	0	0	0	0	0	4	5	0	0	0	0	6	15	0	0	0	0	0	0.000289	0.000323	0	0	0	0	0.000368	4.81667e-05	4.81667e-05	0.000115167	7.30691e-05
Isoform C1 of Heterogeneous nuclear ribonucleoproteins C1/C2;Isoform C2 of Heterogeneous nuclear ribonucleoproteins C1/C2;hypothetical protein LOC653447;	HNRNPC;hCG_1641229;	0	0	0	0	8	0	0	0	3	0	4	0	15	0	0	0	0	0.000379	0	0	0	0.000149	0	0.000191	0	6.31667e-05	6.31667e-05	5.66667e-05	3.6247e-05
Sorting and assembly machinery component 50 homolog;	SAMM50;	2	0	0	0	0	0	0	5	0	0	2	6	15	6.5e-05	0	0	0	0	0	0	0.00013	0	0	6.06e-05	0.000192	1.08333e-05	1.08333e-05	6.37667e-05	3.3186e-05
Hsp90 co-chaperone Cdc37;	CDC37;	0	0	4	0	0	0	4	0	3	0	2	2	15	0	0	0.000153	0	0	0	0.000167	0	0.000117	0	7.52e-05	7.95e-05	2.55e-05	2.55e-05	7.31167e-05	2.67563e-05
40S ribosomal protein S15a;	RPS15A;	3	0	0	3	0	0	3	0	3	3	0	0	15	0.000352	0	0	0.00033	0	0	0.000365	0	0.000341	0.00032	0	0	0.000113667	7.19452e-05	0.000171	7.66942e-05
Eukaryotic translation initiation factor 3 subunit 10;	EIF3A;	0	0	0	2	0	6	0	0	2	3	2	0	15	0	0	0	2.07e-05	0	7.69e-05	0	0	2.14e-05	3.01e-05	2.06e-05	0	1.62667e-05	1.2589e-05	1.20167e-05	5.54355e-06
MACRO domain-containing protein 1;	MACROD1;	0	0	0	3	2	0	2	2	0	0	2	4	15	0	0	0	0.000132	8.68e-05	0	9.73e-05	7.49e-05	0	0	8.74e-05	0.000185	3.64667e-05	2.37903e-05	7.41e-05	2.8282e-05
COP9 signalosome complex subunit 4;	COPS4;	3	0	0	0	0	2	2	0	3	3	2	0	15	0.000113	0	0	0	0	8.73e-05	7.79e-05	0	0.000109	0.000103	7e-05	0	3.33833e-05	2.13726e-05	5.99833e-05	1.98917e-05
NADH dehydrogenase [ubiquinone] 1 alpha subcomplex subunit 10, mitochondrial precursor;	NDUFA10;	2	0	2	2	2	1	0	0	2	2	2	0	15	8.59e-05	0	8.17e-05	8.05e-05	7.95e-05	4.99e-05	0	0	8.32e-05	7.82e-05	8.01e-05	0	6.29167e-05	1.36543e-05	4.025e-05	1.80121e-05
Four and a half LIM domains protein 3;	FHL3;	0	0	0	0	0	14	0	0	0	0	0	0	14	0	0	0	0	0	0.000886	0	0	0	0	0	0	0.000147667	0.000147667	0	0
Isoform 1 of Kelch repeat and BTB domain-containing protein 5;	KBTBD5;	3	0	0	0	0	8	3	0	0	0	0	0	14	7.36e-05	0	0	0	0	0.000228	7.64e-05	0	0	0	0	0	5.02667e-05	3.75236e-05	1.27333e-05	1.27333e-05
Isoform 1 of Ubiquinone biosynthesis methyltransferase COQ5, mitochondrial precursor;	COQ5;	0	0	0	0	6	5	0	0	0	0	0	3	14	0	0	0	0	0.000259	0.000271	0	0	0	0	0	0.000138	8.83333e-05	5.58884e-05	2.3e-05	2.3e-05
CDGSH iron sulfur domain-containing protein 1;	CISD1;	2	0	0	2	0	0	4	0	0	3	0	3	14	0.000282	0	0	0.000265	0	0	0.000586	0	0	0.000386	0	0.000417	9.11667e-05	5.77006e-05	0.0002315	0.000107196
peptidylprolyl isomerase B precursor;	PPIB;	0	2	4	3	0	0	0	2	0	3	0	0	14	0	0.000133	0.000268	0.000198	0	0	0	0.000113	0	0.000193	0	0	9.98333e-05	4.79294e-05	5.1e-05	3.38684e-05
Leucyl-tRNA synthetase, cytoplasmic;	LARS;	0	2	0	0	0	5	3	0	2	2	0	0	14	0	2.44e-05	0	0	0	7.53e-05	4.03e-05	0	2.51e-05	2.36e-05	0	0	1.66167e-05	1.23946e-05	1.48333e-05	7.04957e-06
Isoform 2 of Mitochondrial inner membrane protein;	IMMT;	0	0	2	0	0	2	0	2	1	0	3	4	14	0	0	3.88e-05	0	0	4.74e-05	0	3.26e-05	1.98e-05	0	5.71e-05	8.04e-05	1.43667e-05	9.15386e-06	3.165e-05	1.31264e-05
Ribonuclease UK114;	HRSP12;	4	0	0	0	2	2	0	2	0	2	2	0	14	0.000445	0	0	0	0.000206	0.000259	0	0.000178	0	0.000203	0.000207	0	0.000151667	7.51721e-05	9.8e-05	4.40144e-05
Transmembrane protein 43;	TMEM43;	2	2	0	0	3	0	0	0	2	3	2	0	14	7.62e-05	7.18e-05	0	0	0.000106	0	0	0	7.38e-05	0.000104	7.1e-05	0	4.23333e-05	1.9532e-05	4.14667e-05	1.91368e-05
Ubiquitin-conjugating enzyme E2 N;	UBE2N;	0	1	0	0	1	3	2	4	0	2	0	1	14	0	9.45e-05	0	0	9.28e-05	0.00035	0.000208	0.00032	0	0.000183	0	9.88e-05	8.955e-05	5.53555e-05	0.000134967	5.15165e-05
Medium-chain specific acyl-CoA dehydrogenase, mitochondrial precursor;Putative uncharacterized protein DKFZp686M24262;	ACADM;	0	0	0	0	0	6	2	0	0	0	0	5	13	0	0	0	0	0	0.000243	7.23e-05	0	0	0	0	0.000172	4.05e-05	4.05e-05	4.07167e-05	2.8789e-05
Ras-related protein Rab-5B;	RAB5B;	0	0	5	5	0	0	0	0	0	0	3	0	13	0	0	0.000337	0.000332	0	0	0	0	0	0	0.000198	0	0.0001115	7.05217e-05	3.3e-05	3.3e-05
Perilipin;	PLIN;	0	0	6	0	0	5	2	0	0	0	0	0	13	0	0	0.000167	0	0	0.00017	6.06e-05	0	0	0	0	0	5.61667e-05	3.5525e-05	1.01e-05	1.01e-05
Isoform PNS-tau of Microtubule-associated protein tau;Isoform Tau-G of Microtubule-associated protein tau;	MAPT;	3	0	0	0	0	0	6	0	0	4	0	0	13	5.96e-05	0	0	0	0	0	0.000124	0	0	7.24e-05	0	0	9.93333e-06	9.93333e-06	3.27333e-05	2.17477e-05
10-formyltetrahydrofolate dehydrogenase;Formyltetrahydrofolate dehydrogenase isoform a variant;	ALDH1L1;	0	0	4	0	0	5	0	0	0	0	0	4	13	0	0	6.39e-05	0	0	9.77e-05	0	0	0	0	0	6.62e-05	2.69333e-05	1.75842e-05	1.10333e-05	1.10333e-05
Isoform 2C2 of Collagen alpha-2(VI) chain precursor;	COL6A2;	0	0	0	2	9	2	0	0	0	0	0	0	13	0	0	0	2.8e-05	0.000125	3.48e-05	0	0	0	0	0	0	3.13e-05	1.97837e-05	0	0
DnaJ homolog subfamily B member 4;	DNAJB4;	0	0	0	0	5	0	2	0	3	0	3	0	13	0	0	0	0	0.000209	0	9.38e-05	0	0.000131	0	0.000126	0	3.48333e-05	3.48333e-05	5.84667e-05	2.66617e-05
c-Myc-responsive protein Rcl;	C6orf108;	2	5	0	4	0	0	2	0	0	0	0	0	13	0.000175	0.000413	0	0.000328	0	0	0.000182	0	0	0	0	0	0.000152667	7.50412e-05	3.03333e-05	3.03333e-05
N(G),N(G)-dimethylarginine dimethylaminohydrolase 1;	DDAH1;	0	0	0	2	4	3	0	0	0	0	0	4	13	0	0	0	0.0001	0.000198	0.000186	0	0	0	0	0	0.000211	8.06667e-05	3.86253e-05	3.51667e-05	3.51667e-05
5'-AMP-activated protein kinase subunit beta-2;	PRKAB2;	2	3	0	0	0	0	6	0	0	0	2	0	13	0.000112	0.000158	0	0	0	0	0.000349	0	0	0	0.000104	0	4.5e-05	2.90735e-05	7.55e-05	5.72758e-05
ATP-dependent RNA helicase DDX1;	DDX1;	3	0	0	0	0	0	4	2	0	2	2	0	13	6.18e-05	0	0	0	0	0	8.55e-05	3.29e-05	0	3.75e-05	3.84e-05	0	1.03e-05	1.03e-05	3.23833e-05	1.28859e-05
Lipid storage droplet protein 5;lipid storage droplet protein 5;	LSDP5;	0	0	2	0	0	3	2	0	3	0	0	3	13	0	0	5.87e-05	0	0	0.000108	6.41e-05	0	8.98e-05	0	0	9.13e-05	2.77833e-05	1.86889e-05	4.08667e-05	1.86976e-05
24 kDa protein;Complement component 1 Q subcomponent-binding protein, mitochondrial precursor;	C1QBP;	3	0	0	2	1	0	3	0	0	1	1	2	13	0.000184	0	0	0.000115	5.66e-05	0	0.00019	0	0	5.58e-05	5.71e-05	0.000121	5.92667e-05	3.12033e-05	7.065e-05	3.00924e-05
calcium/calmodulin-dependent protein kinase IIA isoform 2;	CAMK2A;	0	1	1	2	0	0	1	3	2	2	0	1	13	0	3.01e-05	3.03e-05	5.98e-05	0	0	3.31e-05	7.64e-05	6.18e-05	5.81e-05	0	3.14e-05	2.00333e-05	9.98688e-06	4.34667e-05	1.12209e-05
Isoform 1 of Glycogen debranching enzyme;	AGL;	1	2	0	2	0	0	2	2	1	1	1	1	13	9.95e-06	1.88e-05	0	1.86e-05	0	0	2.06e-05	1.59e-05	9.64e-06	9.07e-06	9.28e-06	9.8e-06	7.89167e-06	3.76268e-06	1.23817e-05	1.95524e-06
Cytochrome c oxidase subunit 5A, mitochondrial precursor;	COX5A;	0	0	0	0	0	0	0	0	0	0	0	12	12	0	0	0	0	0	0	0	0	0	0	0	0.0012	0	0	0.0002	0.0002
NADH dehydrogenase [ubiquinone] 1 beta subcomplex subunit 3;	NDUFB3;	0	0	0	0	4	0	0	4	0	0	0	4	12	0	0	0	0	0.000576	0	0	0.000497	0	0	0	0.000613	9.6e-05	9.6e-05	0.000185	0.000117959
Density-regulated protein;	DENR;	0	0	0	0	0	0	3	0	0	0	2	7	12	0	0	0	0	0	0	0.000238	0	0	0	0.000143	0.000528	0	0	0.0001515	8.52767e-05
104 kDa protein;		0	2	5	0	0	0	0	0	0	5	0	0	12	0	3.06e-05	7.71e-05	0	0	0	0	0	0	7.39e-05	0	0	1.795e-05	1.28421e-05	1.23167e-05	1.23167e-05
Long-chain-fatty-acid--CoA ligase 3;	ACSL3;	0	0	0	0	0	3	0	0	5	0	2	2	12	0	0	0	0	0	7.38e-05	0	0	0.000103	0	3.95e-05	4.17e-05	1.23e-05	1.23e-05	3.07e-05	1.65863e-05
Isoform 1 of WD repeat-containing protein 1;	WDR1;	0	0	0	0	4	0	0	0	4	0	2	2	12	0	0	0	0	9.31e-05	0	0	0	9.75e-05	0	4.69e-05	4.96e-05	1.55167e-05	1.55167e-05	3.23333e-05	1.62207e-05
60S ribosomal protein L4;	RPL4;	0	0	3	0	0	3	2	0	0	0	0	4	12	0	0	0.000102	0	0	0.000124	7.4e-05	0	0	0	0	0.000141	3.76667e-05	2.39912e-05	3.58333e-05	2.42575e-05
Adenylyl cyclase-associated protein;Adenylyl cyclase-associated protein 2;	CAP2;	0	0	0	0	4	3	0	0	0	0	2	3	12	0	0	0	0	0.000128	0.00012	0	0	0	0	6.44e-05	0.000102	4.13333e-05	2.61619e-05	2.77333e-05	1.81994e-05
16 kDa protein;40S ribosomal protein SA;Laminin receptor-like protein LAMRL5;Ribosomal protein SA;	RPSA;RPSAP15;	0	0	0	0	3	4	0	0	0	2	3	0	12	0	0	0	0	0.000163	0.000273	0	0	0	0.000107	0.000164	0	7.26667e-05	4.81024e-05	4.51667e-05	2.94985e-05
Hydroxysteroid dehydrogenase-like protein 2;	HSDL2;	0	0	5	0	0	4	1	0	0	0	0	2	12	0	0	0.000173	0	0	0.00017	3.78e-05	0	0	0	0	7.19e-05	5.71667e-05	3.61574e-05	1.82833e-05	1.2373e-05
Aspartyl-tRNA synthetase, cytoplasmic;	DARS;	0	0	2	0	2	3	0	0	2	3	0	0	12	0	0	5.79e-05	0	5.63e-05	0.000106	0	0	5.89e-05	8.32e-05	0	0	3.67e-05	1.79599e-05	2.36833e-05	1.53036e-05
CDNA FLJ44241 fis, clone THYMU3008436, highly similar to 6- phosphofructokinase, muscle type;	PFKM;	0	0	0	1	0	2	0	0	3	0	3	3	12	0	0	0	1.68e-05	0	4.16e-05	0	0	5.2e-05	0	5.01e-05	5.29e-05	9.73333e-06	6.93872e-06	2.58333e-05	1.15589e-05
Isoform 1 of Coronin-6;	CORO6;	0	2	0	2	0	0	0	0	2	0	2	4	12	0	5.3e-05	0	5.27e-05	0	0	0	0	5.45e-05	0	5.24e-05	0.000111	1.76167e-05	1.11418e-05	3.63167e-05	1.83699e-05
Rab GDP dissociation inhibitor alpha;	GDI1;	0	2	2	0	2	2	0	0	0	0	2	2	12	0	6.43e-05	6.49e-05	0	6.31e-05	7.93e-05	0	0	0	0	6.36e-05	6.72e-05	4.52667e-05	1.45169e-05	2.18e-05	1.37954e-05
Stress-induced-phosphoprotein 1;	STIP1;	0	0	1	0	0	0	0	2	4	1	1	3	12	0	0	2.67e-05	0	0	0	0	4.48e-05	0.000109	2.56e-05	2.62e-05	8.3e-05	4.45e-06	4.45e-06	4.81e-05	1.65702e-05
26 kDa protein;GTP-binding nuclear protein Ran;	RAN;	0	0	2	2	2	2	0	0	1	1	2	0	12	0	0	0.000129	0.000127	0.000126	0.000158	0	0	6.58e-05	6.19e-05	0.000127	0	9e-05	2.88733e-05	4.245e-05	2.11961e-05
Isoform 1 of Low molecular weight phosphotyrosine protein phosphatase;	ACP1;	0	1	1	0	0	1	0	1	1	2	1	4	12	0	9.09e-05	9.17e-05	0	0	0.000112	0	7.71e-05	9.34e-05	0.000176	8.99e-05	0.00038	4.91e-05	2.21742e-05	0.000136067	5.38644e-05
Heat shock 70 kDa protein 1;heat shock 70kDa protein 1B;	HSPA1A;HSPA1B;	1	0	0	1	1	0	2	2	1	0	1	3	12	2.38e-05	0	0	2.23e-05	2.2e-05	0	4.93e-05	3.8e-05	2.3e-05	0	2.22e-05	7.03e-05	1.135e-05	5.08198e-06	3.38e-05	9.97293e-06
Isoform H14 of Myeloperoxidase precursor;Isoform H17 of Myeloperoxidase precursor;Isoform H7 of Myeloperoxidase precursor;	MPO;	0	7	0	0	0	0	0	0	4	0	0	0	11	0	0.000139	0	0	0	0	0	0	8.16e-05	0	0	0	2.31667e-05	2.31667e-05	1.36e-05	1.36e-05
Isoform DPI of Desmoplakin;	DSP;	0	3	0	0	0	0	0	0	0	0	0	8	11	0	1.5e-05	0	0	0	0	0	0	0	0	0	4.19e-05	2.5e-06	2.5e-06	6.98333e-06	6.98333e-06
Isoform 1 of Carnitine O-acetyltransferase;Isoform 2 of Carnitine O-acetyltransferase;	CRAT;	0	0	0	0	0	7	0	0	0	0	0	4	11	0	0	0	0	0	0.000201	0	0	0	0	0	9.76e-05	3.35e-05	3.35e-05	1.62667e-05	1.62667e-05
Isoform Long of Kelch repeat and BTB domain-containing protein 10;	KBTBD10;	0	0	0	0	0	7	0	0	0	0	0	4	11	0	0	0	0	0	0.000205	0	0	0	0	0	9.91e-05	3.41667e-05	3.41667e-05	1.65167e-05	1.65167e-05
Afamin precursor;	AFM;	0	0	0	0	2	0	0	0	0	4	5	0	11	0	0	0	0	4.71e-05	0	0	0	0	9.27e-05	0.000119	0	7.85e-06	7.85e-06	3.52833e-05	2.2572e-05
Apolipoprotein A-IV precursor;apolipoprotein A-IV precursor;	APOA4;	0	0	4	4	0	3	0	0	0	0	0	0	11	0	0	0.000146	0.000144	0	0.000134	0	0	0	0	0	0	7.06667e-05	3.16467e-05	0	0
40S ribosomal protein S13;	RPS13;	0	0	0	0	0	0	3	0	2	3	0	3	11	0	0	0	0	0	0	0.000314	0	0.000196	0.000276	0	0.000298	0	0	0.000180667	5.94837e-05
Mitochondrial carrier homolog 2;	MTCH2;	0	2	0	0	0	4	1	0	0	0	0	4	11	0	9.48e-05	0	0	0	0.000234	5.22e-05	0	0	0	0	0.000198	5.48e-05	3.90405e-05	4.17e-05	3.24014e-05
26S protease regulatory subunit 8;45 kDa protein;Proteasome 26S ATPase subunit 5 variant (Fragment);	PSMC5;	0	0	0	3	0	3	3	0	0	2	0	0	11	0	0	0	0.000111	0	0.000138	0.000123	0	0	7.23e-05	0	0	4.15e-05	2.64773e-05	3.255e-05	2.16019e-05
Chromosome 1 open reading frame 57;Probable UPF0334 kinase-like protein C1orf57;	C1orf57;	3	0	2	0	0	0	3	0	0	0	3	0	11	0.000219	0	0.000139	0	0	0	0.000227	0	0	0	0.000204	0	5.96667e-05	3.91243e-05	7.18333e-05	4.55283e-05
nucleoredoxin;	NXN;	0	2	4	0	0	0	0	3	0	2	0	0	11	0	6.61e-05	0.000133	0	0	0	0	8.4e-05	0	6.39e-05	0	0	3.31833e-05	2.26946e-05	2.465e-05	1.58045e-05
Dual specificity phosphatase DUPD1;	DUPD1;	0	0	0	0	2	4	0	0	0	0	2	3	11	0	0	0	0	0.000128	0.000322	0	0	0	0	0.000129	0.000205	7.5e-05	5.36402e-05	5.56667e-05	3.65483e-05
proteasome beta 5 subunit;	PSMB5;	0	0	1	0	0	6	0	1	3	0	0	0	11	0	0	5.51e-05	0	0	0.000404	0	4.63e-05	0.000168	0	0	0	7.65167e-05	6.61118e-05	3.57167e-05	2.75158e-05
Dihydroxyacetone kinase;	DAK;	0	0	0	0	3	2	0	0	3	0	3	0	11	0	0	0	0	7.36e-05	6.16e-05	0	0	7.7e-05	0	7.41e-05	0	2.25333e-05	1.43353e-05	2.51833e-05	1.59317e-05
Vesicle-trafficking protein SEC22b;	SEC22B;	0	2	2	0	2	0	0	0	3	2	0	0	11	0	0.000134	0.000135	0	0.000131	0	0	0	0.000206	0.000129	0	0	6.66667e-05	2.98191e-05	5.58333e-05	3.66846e-05
NADH dehydrogenase [ubiquinone] 1 beta subcomplex subunit 7;	NDUFB7;	3	0	2	2	2	0	0	0	0	2	0	0	11	0.000334	0	0.000212	0.000209	0.000206	0	0	0	0	0.000203	0	0	0.000160167	5.43743e-05	3.38333e-05	3.38333e-05
Glycerol-3-phosphate dehydrogenase [NAD+], cytoplasmic;	GPD1;	0	2	0	3	2	0	0	2	0	2	0	0	11	0	8.23e-05	0	0.000123	8.08e-05	0	0	6.98e-05	0	7.96e-05	0	0	4.76833e-05	2.22026e-05	2.49e-05	1.57989e-05
52 kDa protein;aspartyl aminopeptidase;	DNPEP;	1	0	0	0	0	2	1	0	0	3	2	2	11	3.19e-05	0	0	0	0	7.41e-05	3.31e-05	0	0	8.72e-05	5.95e-05	6.28e-05	1.76667e-05	1.24308e-05	4.04333e-05	1.45767e-05
Transgelin-2;	TAGLN2;	0	0	0	0	0	0	0	0	10	0	0	0	10	0	0	0	0	0	0	0	0	0.000742	0	0	0	0	0	0.000123667	0.000123667
GTP:AMP phosphotransferase mitochondrial;	AK3;	0	0	5	0	0	5	0	0	0	0	0	0	10	0	0	0.000319	0	0	0.00039	0	0	0	0	0	0	0.000118167	7.52952e-05	0	0
Cytochrome c oxidase polypeptide VIIa-liver/heart, mitochondrial precursor;	COX7A2;	0	0	0	0	0	4	0	6	0	0	0	0	10	0	0	0	0	0	0.000616	0	0.000635	0	0	0	0	0.000102667	0.000102667	0.000105833	0.000105833
Dihydropyrimidinase-related protein 2;	DPYSL2;	0	0	0	0	6	0	0	0	4	0	0	0	10	0	0	0	0	0.000148	0	0	0	0.000103	0	0	0	2.46667e-05	2.46667e-05	1.71667e-05	1.71667e-05
Glutathione S-transferase theta-1;	GSTT1;	0	0	7	0	0	0	0	0	0	3	0	0	10	0	0	0.000423	0	0	0	0	0	0	0.000174	0	0	7.05e-05	7.05e-05	2.9e-05	2.9e-05
Secernin-3;	SCRN3;	0	0	0	0	0	4	3	0	0	0	3	0	10	0	0	0	0	0	0.000166	0.000111	0	0	0	0.0001	0	2.76667e-05	2.76667e-05	3.51667e-05	2.22866e-05
Transmembrane emp24 domain-containing protein 10 precursor;	TMED10;	0	3	0	0	2	0	0	5	0	0	0	0	10	0	0.000197	0	0	0.000129	0	0	0.000278	0	0	0	0	5.43333e-05	3.5467e-05	4.63333e-05	4.63333e-05
29 kDa protein;Isoform 1 of Haloacid dehalogenase-like hydrolase domain-containing protein 2;Isoform 2 of Haloacid dehalogenase-like hydrolase domain-containing protein 2;	HDHD2;	3	0	0	0	4	0	0	0	0	0	0	3	10	0.000198	0	0	0	0.000244	0	0	0	0	0	0	0.000195	7.36667e-05	4.69678e-05	3.25e-05	3.25e-05
Ig kappa chain V-IV region Len;		0	0	0	0	3	0	0	0	0	4	3	0	10	0	0	0	0	0.000371	0	0	0	0	0.000487	0.000374	0	6.18333e-05	6.18333e-05	0.0001435	9.19223e-05
ASPN protein;	ASPN;	0	0	0	4	2	0	0	0	0	0	4	0	10	0	0	0	0.000149	7.35e-05	0	0	0	0	0	0.000148	0	3.70833e-05	2.53983e-05	2.46667e-05	2.46667e-05
Protein S100-A1;	S100A1;	0	0	0	2	6	0	0	0	0	0	2	0	10	0	0	0	0.000304	0.0009	0	0	0	0	0	0.000302	0	0.000200667	0.000148415	5.03333e-05	5.03333e-05
Anti-(ED-B) scFV (Fragment);		0	0	0	3	0	1	0	0	0	0	6	0	10	0	0	0	0.00018	0	7.44e-05	0	0	0	0	0.000358	0	4.24e-05	3.00826e-05	5.96667e-05	5.96667e-05
Lysyl-tRNA synthetase;	KARS;	0	0	0	0	0	5	3	2	0	0	0	0	10	0	0	0	0	0	0.000145	7.76e-05	3.98e-05	0	0	0	0	2.41667e-05	2.41667e-05	1.95667e-05	1.33025e-05
Isoform 1 of Electron transfer flavoprotein-ubiquinone oxidoreductase, mitochondrial precursor;	ETFDH;	0	0	0	0	0	4	0	1	0	0	0	5	10	0	0	0	0	0	0.000115	0	1.97e-05	0	0	0	0.000122	1.91667e-05	1.91667e-05	2.36167e-05	1.99379e-05
28 kDa heat- and acid-stable phosphoprotein;	PDAP1;	3	0	0	3	0	0	0	0	2	0	2	0	10	0.000253	0	0	0.000237	0	0	0	0	0.000163	0	0.000157	0	8.16667e-05	5.16918e-05	5.33333e-05	3.37399e-05
Eukaryotic peptide chain release factor subunit 1;	ETF1;	0	0	3	0	0	3	2	0	0	2	0	0	10	0	0	9.95e-05	0	0	0.000122	7.24e-05	0	0	6.36e-05	0	0	3.69167e-05	2.35281e-05	2.26667e-05	1.43806e-05
N(G),N(G)-dimethylarginine dimethylaminohydrolase 2;	DDAH2;	2	2	0	0	2	0	2	0	0	0	2	0	10	0.000107	0.000101	0	0	9.9e-05	0	0.000111	0	0	0	9.97e-05	0	5.11667e-05	2.29077e-05	3.51167e-05	2.22576e-05
Isoform 1 of Cdc42-interacting protein 4;	TRIP10;	2	0	0	0	0	2	2	1	3	0	0	0	10	5.07e-05	0	0	0	0	5.9e-05	5.26e-05	2.03e-05	7.37e-05	0	0	0	1.82833e-05	1.16129e-05	2.44333e-05	1.29468e-05
Heat shock protein HSP 90-beta;	HSP90AB1;	1	0	0	0	0	1	2	1	1	1	1	2	10	2.11e-05	0	0	0	0	2.45e-05	4.37e-05	1.68e-05	2.04e-05	1.92e-05	1.96e-05	4.15e-05	7.6e-06	4.82666e-06	2.68667e-05	5.00744e-06
113 kDa protein;Isoform 1 of Integrin alpha-IIb precursor;Isoform 2 of Integrin alpha-IIb precursor;Isoform 3 of Integrin alpha-IIb precursor;	ITGA2B;	0	9	0	0	0	0	0	0	0	0	0	0	9	0	0.000128	0	0	0	0	0	0	0	0	0	0	2.13333e-05	2.13333e-05	0	0
NADH dehydrogenase [ubiquinone] 1 beta subcomplex subunit 6;	NDUFB6;	0	0	6	0	0	3	0	0	0	0	0	0	9	0	0	0.000679	0	0	0.000415	0	0	0	0	0	0	0.000182333	0.000120249	0	0
dehydrogenase/reductase (SDR family) member 7B;	DHRS7B;	0	0	0	0	0	0	0	0	0	0	1	8	9	0	0	0	0	0	0	0	0	0	0	4.37e-05	0.00037	0	0	6.895e-05	6.06314e-05
Heat shock 27kDa protein family, member 7;	HSPB7;	0	0	0	0	0	3	0	0	0	0	0	6	9	0	0	0	0	0	0.000206	0	0	0	0	0	0.000349	3.43333e-05	3.43333e-05	5.81667e-05	5.81667e-05
COP9 signalosome complex subunit 8;COP9 signalosome subunit 8 isoform 2;	COPS8;	0	0	0	0	0	0	0	0	2	5	0	2	9	0	0	0	0	0	0	0	0	0.00016	0.000376	0	0.000163	0	0	0.0001165	6.11314e-05
Isoform 1 of Complement factor B precursor (Fragment);	CFB;	0	0	2	5	0	0	0	0	0	2	0	0	9	0	0	3.79e-05	9.35e-05	0	0	0	0	0	3.64e-05	0	0	2.19e-05	1.56002e-05	6.06667e-06	6.06667e-06
Actin-like protein 3;	ACTR3;	0	0	0	0	3	3	3	0	0	0	0	0	9	0	0	0	0	0.000101	0.000127	0.000113	0	0	0	0	0	3.8e-05	2.42666e-05	1.88333e-05	1.88333e-05
5'-AMP-activated protein kinase subunit gamma-1;CDNA FLJ40287 fis, clone TESTI2027909, highly similar to 5'-AMP- ACTIVATED PROTEIN KINASE, GAMMA-1 SUBUNIT;	PRKAG1;	0	0	2	0	0	3	0	0	0	0	0	4	9	0	0	8.64e-05	0	0	0.000158	0	0	0	0	0	0.000179	4.07333e-05	2.73701e-05	2.98333e-05	2.98333e-05
Synaptopodin-2;similar to synaptopodin 2 isoform 2;similar to synaptopodin 2 isoform 3;synaptopodin 2;	SYNPO2;	0	4	0	0	0	0	0	0	0	0	2	3	9	0	4.81e-05	0	0	0	0	0	0	0	0	2.38e-05	3.77e-05	8.01667e-06	8.01667e-06	1.025e-05	6.72645e-06
Pre-B-cell leukemia homeobox interacting protein 1;Pre-B-cell leukemia transcription factor-interacting protein 1;	PBXIP1;	1	0	0	1	0	3	0	0	0	0	0	4	9	2.13e-05	0	0	1.99e-05	0	7.42e-05	0	0	0	0	0	8.39e-05	1.92333e-05	1.17414e-05	1.39833e-05	1.39833e-05
16 kDa protein;19 kDa protein;Isoform Non-muscle of Myosin light polypeptide 6;Isoform Smooth muscle of Myosin light polypeptide 6;Uncharacterized protein MYL6;	MYL6;	0	2	3	0	2	0	0	0	0	0	2	0	9	0	0.000187	0.000282	0	0.000183	0	0	0	0	0	0.000185	0	0.000108667	5.07055e-05	3.08333e-05	3.08333e-05
26 kDa protein;L-xylulose reductase;	DCXR;	0	0	2	0	3	2	0	0	0	0	2	0	9	0	0	0.000119	0	0.000174	0.000146	0	0	0	0	0.000117	0	7.31667e-05	3.34827e-05	1.95e-05	1.95e-05
prolyl endopeptidase;	PREP;	0	0	0	0	0	1	0	3	2	0	0	3	9	0	0	0	0	0	2.5e-05	0	5.14e-05	4.16e-05	0	0	6.35e-05	4.16667e-06	4.16667e-06	2.60833e-05	1.20038e-05
Ras-related protein R-Ras precursor;	RRAS;	0	0	3	0	0	2	0	0	2	2	0	0	9	0	0	0.000199	0	0	0.000163	0	0	0.000135	0.000127	0	0	6.03333e-05	3.84401e-05	4.36667e-05	2.76365e-05
Vesicle-associated membrane protein-associated protein A;vesicle-associated membrane protein-associated protein A isoform 1;	VAPA;	0	0	0	1	0	2	0	0	0	0	1	5	9	0	0	0	5.26e-05	0	0.000131	0	0	0	0	5.23e-05	0.000277	3.06e-05	2.184e-05	5.48833e-05	4.52369e-05
Ubiquitin-conjugating enzyme E2 variant 2;	UBE2V2;	1	0	0	0	0	1	1	3	0	0	0	3	9	0.000105	0	0	0	0	0.000122	0.000109	0.000252	0	0	0	0.000311	3.78333e-05	2.40283e-05	0.000112	5.68161e-05
Ribosomal protein S6 kinase alpha-3;	RPS6KA3;	1	0	0	0	0	3	0	2	2	0	1	0	9	2.06e-05	0	0	0	0	7.18e-05	0	3.29e-05	3.99e-05	0	1.92e-05	0	1.54e-05	1.17709e-05	1.53333e-05	7.37652e-06
Quinone oxidoreductase;	CRYZ;	0	0	0	0	0	0	0	0	0	0	0	8	8	0	0	0	0	0	0	0	0	0	0	0	0.000365	0	0	6.08333e-05	6.08333e-05
Acyl carrier protein, mitochondrial precursor;	NDUFAB1;	0	0	0	8	0	0	0	0	0	0	0	0	8	0	0	0	0.000732	0	0	0	0	0	0	0	0	0.000122	0.000122	0	0
9 kDa protein;	GAPDH;	0	0	0	0	0	0	0	0	0	0	0	8	8	0	0	0	0	0	0	0	0	0	0	0	0.00145	0	0	0.000241667	0.000241667
Ubiquitin carboxyl-terminal hydrolase isozyme L1;	UCHL1;	0	2	0	0	0	0	0	0	6	0	0	0	8	0	0.000129	0	0	0	0	0	0	0.000397	0	0	0	2.15e-05	2.15e-05	6.61667e-05	6.61667e-05
Isoform A of Lamin-A/C;Isoform ADelta10 of Lamin-A/C;	LMNA;	0	0	0	0	5	0	0	0	0	0	0	3	8	0	0	0	0	0.000109	0	0	0	0	0	0	6.94e-05	1.81667e-05	1.81667e-05	1.15667e-05	1.15667e-05
DNA damage-binding protein 1;Uncharacterized protein DDB1;similar to DNA damage-binding protein 1 (Damage-specific DNA-binding protein 1) (UV-damaged DNA-binding factor) (DDB p127 subunit) (DDBa) (UV-damaged DNA-binding protein 1) (UV-DDB 1) (Xeroderma pigmentosum group E-complementing protein) (XPCe) (XP;	DDB1;	0	0	0	0	0	5	3	0	0	0	0	0	8	0	0	0	0	0	7.96e-05	4.26e-05	0	0	0	0	0	1.32667e-05	1.32667e-05	7.1e-06	7.1e-06
Isoform 1 of Dual specificity mitogen-activated protein kinase kinase 6;	MAP2K6;	0	0	0	3	0	0	0	2	0	0	0	3	8	0	0	0	0.000128	0	0	0	7.29e-05	0	0	0	0.000135	2.13333e-05	2.13333e-05	3.465e-05	2.3335e-05
Isoform Complexed of Arginyl-tRNA synthetase, cytoplasmic;Isoform Monomeric of Arginyl-tRNA synthetase, cytoplasmic;	RARS;	0	0	0	0	0	3	0	2	0	0	0	3	8	0	0	0	0	0	8.52e-05	0	3.9e-05	0	0	0	7.22e-05	1.42e-05	1.42e-05	1.85333e-05	1.24806e-05
12 kDa protein;Actin-related protein 2/3 complex subunit 3;	ARPC3;	0	2	0	3	0	0	0	0	0	3	0	0	8	0	0.000208	0	0.000309	0	0	0	0	0	0.000301	0	0	8.61667e-05	5.60348e-05	5.01667e-05	5.01667e-05
Rho GTPase-activating protein 1;	ARHGAP1;	0	4	0	2	0	0	2	0	0	0	0	0	8	0	0.000131	0	6.51e-05	0	0	7.2e-05	0	0	0	0	0	3.26833e-05	2.23531e-05	1.2e-05	1.2e-05
Zinc finger, CDGSH-type domain 2;	CISD2;	0	0	0	2	2	0	0	0	0	0	0	4	8	0	0	0	0.000212	0.000209	0	0	0	0	0	0	0.000445	7.01667e-05	4.4379e-05	7.41667e-05	7.41667e-05
26S proteasome non-ATPase regulatory subunit 12;	PSMD12;	0	0	3	0	0	2	0	0	0	0	0	3	8	0	0	9.54e-05	0	0	7.77e-05	0	0	0	0	0	9.88e-05	2.885e-05	1.83889e-05	1.64667e-05	1.64667e-05
Seryl-tRNA synthetase, cytoplasmic;Uncharacterized protein SARS;	SARS;	0	2	0	0	0	4	0	0	0	0	0	2	8	0	5.47e-05	0	0	0	0.000135	0	0	0	0	0	5.72e-05	3.16167e-05	2.25236e-05	9.53333e-06	9.53333e-06
20 kDa protein;Ras-related protein Rab-14;	RAB14;	0	0	3	0	2	0	0	0	3	0	0	0	8	0	0	0.00022	0	0.000142	0	0	0	0.000224	0	0	0	6.03333e-05	3.94645e-05	3.73333e-05	3.73333e-05
Signal recognition particle receptor subunit beta;	SRPRB;	0	0	0	0	0	3	3	0	0	0	0	2	8	0	0	0	0	0	0.000196	0.000175	0	0	0	0	0.000111	3.26667e-05	3.26667e-05	4.76667e-05	3.12588e-05
41 kDa protein;Proliferation-associated protein 2G4;	PA2G4;	0	0	1	4	0	3	0	0	0	0	0	0	8	0	0	3.78e-05	0.000149	0	0.000139	0	0	0	0	0	0	5.43e-05	2.90172e-05	0	0
Stromal interaction molecule 1 precursor;	STIM1;	0	0	0	0	0	3	0	2	0	0	3	0	8	0	0	0	0	0	7.76e-05	0	3.55e-05	0	0	6.22e-05	0	1.29333e-05	1.29333e-05	1.62833e-05	1.086e-05
Isoform 1 of NLR family member X1;Isoform 2 of NLR family member X1;	NLRX1;	0	0	2	0	0	3	0	0	0	0	0	3	8	0	0	3.06e-05	0	0	5.61e-05	0	0	0	0	0	4.75e-05	1.445e-05	9.71383e-06	7.91667e-06	7.91667e-06
Cysteine and glycine-rich protein 1;	CSRP1;	0	2	2	0	0	0	0	0	4	0	0	0	8	0	0.000149	0.00015	0	0	0	0	0	0.000306	0	0	0	4.98333e-05	3.15176e-05	5.1e-05	5.1e-05
Isoform p150 of Dynactin subunit 1;	DCTN1;	0	0	0	0	0	5	0	0	2	1	0	0	8	0	0	0	0	0	6.93e-05	0	0	2.31e-05	1.09e-05	0	0	1.155e-05	1.155e-05	5.66667e-06	3.91473e-06
Insulin-degrading enzyme;	IDE;	2	2	0	0	0	0	4	0	0	0	0	0	8	2.99e-05	2.82e-05	0	0	0	0	6.21e-05	0	0	0	0	0	9.68333e-06	6.12821e-06	1.035e-05	1.035e-05
Peroxiredoxin-1;	PRDX1;	0	0	1	0	2	2	0	0	0	3	0	0	8	0	0	7.28e-05	0	0.000142	0.000178	0	0	0	0.000209	0	0	6.54667e-05	3.2369e-05	3.48333e-05	3.48333e-05
Charged multivesicular body protein 4b;	CHMP4B;	2	2	0	0	0	2	2	0	0	0	0	0	8	0.000136	0.000128	0	0	0	0.000158	0.000141	0	0	0	0	0	7.03333e-05	3.17087e-05	2.35e-05	2.35e-05
Hydroxyacylglutathione hydrolase;	HAGH;	0	0	0	0	0	1	2	0	0	0	1	4	8	0	0	0	0	0	6.81e-05	0.000122	0	0	0	5.47e-05	0.000231	1.135e-05	1.135e-05	6.795e-05	3.80937e-05
37 kDa protein;Multisynthetase complex auxiliary component p43;	SCYE1;	0	0	2	2	0	0	0	0	0	2	2	0	8	0	0	8.95e-05	8.82e-05	0	0	0	0	0	8.57e-05	8.77e-05	0	2.96167e-05	1.8732e-05	2.89e-05	1.82798e-05
Tryptophanyl-tRNA synthetase, cytoplasmic;	WARS;	0	0	1	0	0	1	0	2	0	0	1	3	8	0	0	3.08e-05	0	0	3.76e-05	0	5.17e-05	0	0	3.02e-05	9.57e-05	1.14e-05	7.26324e-06	2.96e-05	1.57971e-05
60 kDa protein;T-complex protein 1 subunit gamma;chaperonin containing TCP1, subunit 3 isoform b;	CCT3;	2	0	0	0	2	0	2	1	0	0	0	1	8	5.6e-05	0	0	0	5.18e-05	0	5.81e-05	2.24e-05	0	0	0	2.76e-05	1.79667e-05	1.1376e-05	1.80167e-05	9.47194e-06
Isoform 1 of Abhydrolase domain-containing protein 14B;	ABHD14B;	0	2	1	0	0	0	0	2	1	0	1	1	8	0	0.000137	6.9e-05	0	0	0	0	0.000116	7.03e-05	0	6.77e-05	7.15e-05	3.43333e-05	2.34217e-05	5.425e-05	1.86505e-05
17 kDa protein;Calmodulin;	CALM1;CALM2;CALM3;	0	1	1	0	0	0	1	2	1	0	0	2	8	0	9.55e-05	9.63e-05	0	0	0	0.000105	0.000162	9.81e-05	0	0	0.0002	3.19667e-05	2.02178e-05	9.41833e-05	3.3501e-05
Acyl-coenzyme A thioesterase 1;	ACOT1;	1	0	2	1	0	0	2	0	0	1	0	1	8	3.62e-05	0	6.89e-05	3.39e-05	0	0	7.51e-05	0	0	3.3e-05	0	3.57e-05	2.31667e-05	1.15278e-05	2.39667e-05	1.23249e-05
Isoform 1 of 3-hydroxyisobutyryl-CoA hydrolase, mitochondrial precursor;	HIBCH;	0	1	2	1	1	1	1	0	0	0	1	0	8	0	3.72e-05	7.51e-05	3.7e-05	3.65e-05	4.59e-05	4.1e-05	0	0	0	3.68e-05	0	3.86167e-05	9.80549e-06	1.29667e-05	8.21875e-06
Glycogen phosphorylase, brain form;	PYGB;	0	0	0	0	0	7	0	0	0	0	0	0	7	0	0	0	0	0	0.000147	0	0	0	0	0	0	2.45e-05	2.45e-05	0	0
ATP synthase delta chain, mitochondrial precursor;	ATP5D;	0	0	0	0	0	7	0	0	0	0	0	0	7	0	0	0	0	0	0.000738	0	0	0	0	0	0	0.000123	0.000123	0	0
Thyroxine-binding globulin precursor;	SERPINA7;	0	0	0	7	0	0	0	0	0	0	0	0	7	0	0	0	0.000241	0	0	0	0	0	0	0	0	4.01667e-05	4.01667e-05	0	0
E2-induced gene 5 protein;	C3orf28;	0	0	0	0	2	5	0	0	0	0	0	0	7	0	0	0	0	0.000183	0.000575	0	0	0	0	0	0	0.000126333	9.45786e-05	0	0
Flotillin-1;	FLOT1;	0	0	3	4	0	0	0	0	0	0	0	0	7	0	0	0.000102	0.000134	0	0	0	0	0	0	0	0	3.93333e-05	2.52173e-05	0	0
40S ribosomal protein S17;similar to 40S ribosomal protein S17 isoform 1;	LOC402057;RPS17;	0	0	0	0	0	0	3	4	0	0	0	0	7	0	0	0	0	0	0	0.000351	0.000361	0	0	0	0	0	0	0.000118667	7.50625e-05
Leucine-rich PPR motif-containing protein, mitochondrial precursor;	LRPPRC;	0	0	1	0	0	6	0	0	0	0	0	0	7	0	0	1.04e-05	0	0	7.63e-05	0	0	0	0	0	0	1.445e-05	1.2486e-05	0	0
18 kDa protein;19 kDa protein;Diablo homolog, mitochondrial precursor;Isoform 2 of Diablo homolog, mitochondrial precursor;	DIABLO;	0	0	0	2	0	0	0	2	3	0	0	0	7	0	0	0	0.000139	0	0	0	0.000118	0.000215	0	0	0	2.31667e-05	2.31667e-05	5.55e-05	3.72682e-05
Eukaryotic translation initiation factor 3 subunit 8;similar to eukaryotic translation initiation factor 3, subunit 8, 110kDa isoform 1;	EIF3C;EIF3CL;	2	0	0	0	0	0	3	0	0	0	0	2	7	3.34e-05	0	0	0	0	0	5.19e-05	0	0	0	0	3.29e-05	5.56667e-06	5.56667e-06	1.41333e-05	9.26915e-06
Isoform 1 of Sex hormone-binding globulin precursor;	SHBG;	0	0	2	2	0	0	0	0	0	3	0	0	7	0	0	7.21e-05	7.11e-05	0	0	0	0	0	0.000104	0	0	2.38667e-05	1.50952e-05	1.73333e-05	1.73333e-05
Cadherin-13 precursor;	CDH13;	2	2	0	0	0	0	0	0	0	3	0	0	7	4.28e-05	4.03e-05	0	0	0	0	0	0	0	5.84e-05	0	0	1.385e-05	8.76545e-06	9.73333e-06	9.73333e-06
dynactin 2;	DCTN2;	0	1	0	0	0	4	2	0	0	0	0	0	7	0	3.54e-05	0	0	0	0.000175	7.79e-05	0	0	0	0	0	3.50667e-05	2.85775e-05	1.29833e-05	1.29833e-05
NAD(P) transhydrogenase, mitochondrial precursor;	NNT;	2	0	3	0	0	0	0	0	0	0	0	2	7	2.81e-05	0	4e-05	0	0	0	0	0	0	0	0	2.77e-05	1.135e-05	7.34092e-06	4.61667e-06	4.61667e-06
70 kDa protein;ATP-dependent DNA helicase 2 subunit 1;	XRCC6;	0	0	0	0	3	0	0	2	0	0	0	2	7	0	0	0	0	6.95e-05	0	0	4e-05	0	0	0	4.93e-05	1.15833e-05	1.15833e-05	1.48833e-05	9.48931e-06
Aminopeptidase B;Uncharacterized protein RNPEP;	RNPEP;	0	0	0	0	2	0	0	2	0	0	0	3	7	0	0	0	0	4.45e-05	0	0	3.84e-05	0	0	0	7.1e-05	7.41667e-06	7.41667e-06	1.82333e-05	1.22758e-05
40S ribosomal protein S25;Uncharacterized protein ENSP00000340469;	RPS25;hCG_1640785;	0	0	0	0	0	5	0	1	1	0	0	0	7	0	0	0	0	0	0.000711	0	9.78e-05	0.000119	0	0	0	0.0001185	0.0001185	3.61333e-05	2.3016e-05
Dysferlin_v1;	DYSF;	0	0	0	0	0	2	3	2	0	0	0	0	7	0	0	0	0	0	1.7e-05	2.28e-05	1.17e-05	0	0	0	0	2.83333e-06	2.83333e-06	5.75e-06	3.90877e-06
plectin 1 isoform 7;	PLEC1;	0	0	0	0	1	2	4	0	0	0	0	0	7	0	0	0	0	3.12e-06	7.85e-06	1.4e-05	0	0	0	0	0	1.82833e-06	1.30767e-06	2.33333e-06	2.33333e-06
Isoform 1 of Glycerol-3-phosphate dehydrogenase, mitochondrial precursor;	GPD2;	0	0	0	0	0	0	2	3	1	0	1	0	7	0	0	0	0	0	0	4.35e-05	5.02e-05	2.03e-05	0	1.95e-05	0	0	0	2.225e-05	8.6299e-06
Ras-related protein Rab-1B;	RAB1B;	0	0	3	1	1	0	0	0	0	1	0	1	7	0	0	0.000216	7.11e-05	7.02e-05	0	0	0	0	6.91e-05	0	7.47e-05	5.955e-05	3.43327e-05	2.39667e-05	1.51751e-05
Aldo-keto reductase family 1 member C3;	AKR1C3;	0	0	2	1	0	1	0	0	2	0	1	0	7	0	0	8.98e-05	4.42e-05	0	5.48e-05	0	0	9.14e-05	0	4.4e-05	0	3.14667e-05	1.53621e-05	2.25667e-05	1.55289e-05
Delta-sarcoglycan;delta-sarcoglycan isoform 1;	SGCD;	0	0	0	0	1	0	2	0	1	1	0	2	7	0	0	0	0	4.86e-05	0	0.000109	0	5.09e-05	4.79e-05	0	0.000104	8.1e-06	8.1e-06	5.19667e-05	1.94756e-05
cytidylate kinase;	CMPK;	0	1	0	1	0	0	1	0	1	2	1	0	7	0	6.3e-05	0	6.26e-05	0	0	6.93e-05	0	6.48e-05	0.000122	6.23e-05	0	2.09333e-05	1.32395e-05	5.30667e-05	1.90354e-05
Lon protease homolog;Lon protease homolog, mitochondrial precursor;	LONP1;	1	1	1	1	0	1	1	0	0	1	0	0	7	1.64e-05	1.55e-05	1.56e-05	1.54e-05	0	1.91e-05	1.7e-05	0	0	1.5e-05	0	0	1.36667e-05	2.79209e-06	5.33333e-06	3.38296e-06
Ankyrin repeat domain-containing protein 1;	ANKRD1;	0	0	0	0	0	6	0	0	0	0	0	0	6	0	0	0	0	0	0.000333	0	0	0	0	0	0	5.55e-05	5.55e-05	0	0
Serine/threonine protein phosphatase;Serine/threonine-protein phosphatase 2A catalytic subunit alpha isoform;Serine/threonine-protein phosphatase 2A catalytic subunit beta isoform;	PPP2CA;PPP2CB;	0	0	6	0	0	0	0	0	0	0	0	0	6	0	0	0.000281	0	0	0	0	0	0	0	0	0	4.68333e-05	4.68333e-05	0	0
CLIP1 protein;Isoform Long of CAP-Gly domain-containing linker protein 1;	CLIP1;	0	0	0	0	0	6	0	0	0	0	0	0	6	0	0	0	0	0	7.42e-05	0	0	0	0	0	0	1.23667e-05	1.23667e-05	0	0
Actinin alpha 1 isoform b;Alpha-actinin-1;	ACTN1;	0	0	0	0	0	0	0	0	0	0	6	0	6	0	0	0	0	0	0	0	0	0	0	9.44e-05	0	0	0	1.57333e-05	1.57333e-05
Tubulin beta-3 chain;Tubulin, beta, 4;	TUBB3;	0	6	0	0	0	0	0	0	0	0	0	0	6	0	0.000138	0	0	0	0	0	0	0	0	0	0	2.3e-05	2.3e-05	0	0
Prolactin-inducible protein precursor;	PIP;	0	0	0	0	0	0	0	0	6	0	0	0	6	0	0	0	0	0	0	0	0	0.000607	0	0	0	0	0	0.000101167	0.000101167
Desmoglein-1 precursor;	DSG1;	0	6	0	0	0	0	0	0	0	0	0	0	6	0	8.22e-05	0	0	0	0	0	0	0	0	0	0	1.37e-05	1.37e-05	0	0
Myotrophin;	MTPN;	0	0	0	0	0	0	0	0	0	0	0	6	6	0	0	0	0	0	0	0	0	0	0	0	0.000764	0	0	0.000127333	0.000127333
Melanoma-associated antigen B3;	MAGEB3;	0	0	0	0	0	0	0	6	0	0	0	0	6	0	0	0	0	0	0	0	0.000211	0	0	0	0	0	0	3.51667e-05	3.51667e-05
tropomyosin 3 isoform 4;	TPM3;	0	6	0	0	0	0	0	0	0	0	0	0	6	0	0.000348	0	0	0	0	0	0	0	0	0	0	5.8e-05	5.8e-05	0	0
43 kDa protein;Isoform 1 of Tripartite motif-containing protein 54;Isoform 2 of Tripartite motif-containing protein 54;Uncharacterized protein TRIM54;ring finger protein 30 isoform 2;	TRIM54;	0	0	0	0	0	3	3	0	0	0	0	0	6	0	0	0	0	0	0.000144	0	0	0	0	0	0	2.4e-05	2.4e-05	0	0
Apolipoprotein E precursor;	APOE;	0	3	0	3	0	0	0	0	0	0	0	0	6	0	0.000136	0	0.000135	0	0	0	0	0	0	0	0	4.51667e-05	2.85662e-05	0	0
Glycophorin Erik (STA) precursor;Glycophorin Erik I-IV precursor;Glycophorin Mz II-V;Glycophorin-A precursor;	GYPA;	0	3	3	0	0	0	0	0	0	0	0	0	6	0	0.000376	0.00038	0	0	0	0	0	0	0	0	0	0.000126	7.96911e-05	0	0
SERPINC1 protein;	SERPINC1;	0	0	0	4	0	2	0	0	0	0	0	0	6	0	0	0	0.00022	0	0.000136	0	0	0	0	0	0	5.93333e-05	3.90612e-05	0	0
98 kDa protein;Coatomer subunit gamma;	COPG;	0	0	0	0	0	4	2	0	0	0	0	0	6	0	0	0	0	0	8.08e-05	3.61e-05	0	0	0	0	0	1.34667e-05	1.34667e-05	6.01667e-06	6.01667e-06
19 kDa protein;Isoform 1 of Growth factor receptor-bound protein 2;	GRB2;	0	0	3	0	0	0	0	0	3	0	0	0	6	0	0	0.000229	0	0	0	0	0	0.000233	0	0	0	3.81667e-05	3.81667e-05	3.88333e-05	3.88333e-05
Isoform 1 of Inositol monophosphatase 2;Isoform 2 of Inositol monophosphatase 2;	IMPA2;	0	0	2	0	0	0	0	0	0	0	4	0	6	0	0	0.000106	0	0	0	0	0	0	0	0.000207	0	1.76667e-05	1.76667e-05	3.45e-05	3.45e-05
COP9 signalosome complex subunit 6;	COPS6;	0	0	0	0	3	0	3	0	0	0	0	0	6	0	0	0	0	0.000129	0	0.000145	0	0	0	0	0	2.15e-05	2.15e-05	2.41667e-05	2.41667e-05
hypothetical protein LOC283871;	LOC283871;	3	0	0	0	0	0	3	0	0	0	0	0	6	0.000142	0	0	0	0	0	0.000148	0	0	0	0	0	2.36667e-05	2.36667e-05	2.46667e-05	2.46667e-05
ADP-ribosylation factor 6;	ARF6;	0	0	3	0	0	0	0	0	0	3	0	0	6	0	0	0.000248	0	0	0	0	0	0	0.000238	0	0	4.13333e-05	4.13333e-05	3.96667e-05	3.96667e-05
Dual specificity mitogen-activated protein kinase kinase 1;Protein;	MAP2K1;	0	0	0	0	0	4	0	0	0	2	0	0	6	0	0	0	0	0	0.000245	0	0	0	9.61e-05	0	0	4.08333e-05	4.08333e-05	1.60167e-05	1.60167e-05
Isoform 2 of Voltage-dependent L-type calcium channel subunit beta-1;	CACNB1;	0	0	0	0	0	2	0	0	0	0	0	4	6	0	0	0	0	0	6.77e-05	0	0	0	0	0	0.000115	1.12833e-05	1.12833e-05	1.91667e-05	1.91667e-05
Twinfilin-2;	TWF2;	0	0	4	0	0	0	0	0	2	0	0	0	6	0	0	0.000166	0	0	0	0	0	8.46e-05	0	0	0	2.76667e-05	2.76667e-05	1.41e-05	1.41e-05
RPL14 protein;	RPL14;	0	4	0	0	0	0	0	0	2	0	0	0	6	0	0.000261	0	0	0	0	0	0	0.000134	0	0	0	4.35e-05	4.35e-05	2.23333e-05	2.23333e-05
Isoform 1 of Atlastin-2;Isoform 2 of Atlastin-2;Isoform 3 of Atlastin-2;	ARL6IP2;	0	0	0	0	2	0	0	2	2	0	0	0	6	0	0	0	0	5.38e-05	0	0	4.64e-05	5.63e-05	0	0	0	8.96667e-06	8.96667e-06	1.71167e-05	1.09007e-05
Isoform 1 of RuvB-like 1;	RUVBL1;	0	0	0	0	0	2	2	0	2	0	0	0	6	0	0	0	0	0	7.77e-05	6.93e-05	0	6.48e-05	0	0	0	1.295e-05	1.295e-05	2.235e-05	1.41473e-05
NADH dehydrogenase [ubiquinone] iron-sulfur protein 2, mitochondrial precursor;	NDUFS2;	0	0	0	2	0	2	2	0	0	0	0	0	6	0	0	0	6.17e-05	0	7.65e-05	6.83e-05	0	0	0	0	0	2.30333e-05	1.46923e-05	1.13833e-05	1.13833e-05
Citrate synthase, mitochondrial precursor;	CS;	0	0	2	0	0	3	1	0	0	0	0	0	6	0	0	6.22e-05	0	0	0.000114	3.39e-05	0	0	0	0	0	2.93667e-05	1.97403e-05	5.65e-06	5.65e-06
Eukaryotic translation initiation factor 3 subunit 12;	EIF3K;	0	0	0	0	0	2	2	0	0	2	0	0	6	0	0	0	0	0	0.000163	0.000145	0	0	0.000127	0	0	2.71667e-05	2.71667e-05	4.53333e-05	2.87653e-05
Isoform 1 of Cytoskeleton-associated protein 4;	CKAP4;	0	0	0	0	0	1	0	0	3	0	0	2	6	0	0	0	0	0	2.94e-05	0	0	7.36e-05	0	0	4.99e-05	4.9e-06	4.9e-06	2.05833e-05	1.33728e-05
Isoform 1 of Adipocyte-derived leucine aminopeptidase precursor;Isoform 2 of Adipocyte-derived leucine aminopeptidase precursor;	ARTS1;	0	0	0	2	0	0	0	0	2	2	0	0	6	0	0	0	3.02e-05	0	0	0	0	3.13e-05	2.94e-05	0	0	5.03333e-06	5.03333e-06	1.01167e-05	6.40304e-06
Isoform 2 of Protein KIAA1881;	KIAA1881;	0	0	2	0	0	2	0	0	0	0	0	2	6	0	0	2.04e-05	0	0	2.49e-05	0	0	0	0	0	2.11e-05	7.55e-06	4.81025e-06	3.51667e-06	3.51667e-06
Heterogeneous nuclear ribonucleoprotein K;Isoform 1 of Heterogeneous nuclear ribonucleoprotein K;Isoform 2 of Heterogeneous nuclear ribonucleoprotein K;Isoform 3 of Heterogeneous nuclear ribonucleoprotein K;	HNRPK;	1	0	0	0	0	0	3	0	1	0	0	1	6	3.4e-05	0	0	0	0	0	0.000106	0	3.29e-05	0	0	3.35e-05	5.66667e-06	5.66667e-06	2.87333e-05	1.68197e-05
calcium/calmodulin-dependent protein kinase IIB isoform 1;	CAMK2B;	0	0	0	0	0	1	0	0	1	0	2	2	6	0	0	0	0	0	2.66e-05	0	0	2.22e-05	0	4.27e-05	4.51e-05	4.43333e-06	4.43333e-06	1.83333e-05	8.81944e-06
similar to antiquitin;	ALDH7A1;	0	0	2	1	0	2	0	0	0	1	0	0	6	0	0	5.28e-05	2.6e-05	0	6.45e-05	0	0	0	2.53e-05	0	0	2.38833e-05	1.18344e-05	4.21667e-06	4.21667e-06
Isoform 1 of Pyruvate dehydrogenase E1 component subunit beta, mitochondrial precursor;Isoform 2 of Pyruvate dehydrogenase E1 component subunit beta, mitochondrial precursor;	PDHB;	0	1	1	0	0	2	0	1	0	0	0	1	6	0	4.11e-05	4.14e-05	0	0	0.000101	0	3.48e-05	0	0	0	4.29e-05	3.05833e-05	1.63219e-05	1.295e-05	8.25679e-06
Ribose-phosphate pyrophosphokinase (Fragment);Ribose-phosphate pyrophosphokinase I;	PRPS1;	1	0	0	0	1	0	1	1	0	0	1	1	6	4.79e-05	0	0	0	4.44e-05	0	4.97e-05	3.83e-05	0	0	4.47e-05	4.72e-05	1.53833e-05	9.73976e-06	2.99833e-05	9.60713e-06
Histidine triad nucleotide-binding protein 2;	HINT2;	0	0	5	0	0	0	0	0	0	0	0	0	5	0	0	0.000445	0	0	0	0	0	0	0	0	0	7.41667e-05	7.41667e-05	0	0
DnaJ homolog subfamily A member 2;	DNAJA2;	0	0	0	0	0	0	5	0	0	0	0	0	5	0	0	0	0	0	0	0.000192	0	0	0	0	0	0	0	3.2e-05	3.2e-05
Junctional sarcoplasmic reticulum protein 1;	JSRP1;	0	0	0	0	0	0	5	0	0	0	0	0	5	0	0	0	0	0	0	0.000239	0	0	0	0	0	0	0	3.98333e-05	3.98333e-05
Junctophilin-1;	JPH1;	0	0	0	0	0	5	0	0	0	0	0	0	5	0	0	0	0	0	0.000134	0	0	0	0	0	0	2.23333e-05	2.23333e-05	0	0
60S ribosomal protein L22;similar to 60S ribosomal protein L22;	LOC730004;RPL22;	0	0	0	0	0	5	0	0	0	0	0	0	5	0	0	0	0	0	0.000886	0	0	0	0	0	0	0.000147667	0.000147667	0	0
14 kDa protein;Myosin light polypeptide 4;	MYL4;	0	5	0	0	0	0	0	0	0	0	0	0	5	0	0.000444	0	0	0	0	0	0	0	0	0	0	7.4e-05	7.4e-05	0	0
Isoform Er5 of Ankyrin-1;Isoform Er6 of Ankyrin-1;	ANK1;	0	5	0	0	0	0	0	0	0	0	0	0	5	0	3.99e-05	0	0	0	0	0	0	0	0	0	0	6.65e-06	6.65e-06	0	0
Rheumatoid factor D5 light chain (Fragment);		0	0	0	0	0	0	0	0	0	5	0	0	5	0	0	0	0	0	0	0	0	0	0.000588	0	0	0	0	9.8e-05	9.8e-05
Isoform Membrane-bound of Catechol O-methyltransferase;Isoform Soluble of Catechol O-methyltransferase;	COMT;	0	0	0	0	0	0	3	0	2	0	0	0	5	0	0	0	0	0	0	0.000193	0	0.00012	0	0	0	0	0	5.21667e-05	3.43127e-05
ADP-ribosylation factor-like protein 8A;ADP-ribosylation factor-like protein 8B;	ARL8A;ARL8B;	0	0	3	0	0	2	0	0	0	0	0	0	5	0	0	0.000234	0	0	0.00019	0	0	0	0	0	0	7.06667e-05	4.50531e-05	0	0
HEBP2 protein (Fragment);	HEBP2;	0	0	0	0	0	0	0	0	0	0	1	4	5	0	0	0	0	0	0	0	0	0	0	6.64e-05	0.000281	0	0	5.79e-05	4.59186e-05
Alcohol dehydrogenase class-3;	ADH5;	0	0	0	0	0	0	0	0	3	2	0	0	5	0	0	0	0	0	0	0	0	0.000118	7.43e-05	0	0	0	0	3.205e-05	2.10407e-05
Crk-like protein;	CRKL;	0	3	0	0	0	0	2	0	0	0	0	0	5	0	0.000142	0	0	0	0	0.000104	0	0	0	0	0	2.36667e-05	2.36667e-05	1.73333e-05	1.73333e-05
Isoform 3 of Dystrophin;Isoform 4 of Dystrophin;dystrophin Dp427p1 isoform;	DMD;	0	0	0	0	3	0	0	0	0	2	0	0	5	0	0	0	0	1.15e-05	0	0	0	0	7.55e-06	0	0	1.91667e-06	1.91667e-06	1.25833e-06	1.25833e-06
Ras-related protein Rab-21;	RAB21;	0	0	0	3	0	0	0	0	0	0	2	0	5	0	0	0	0.00019	0	0	0	0	0	0	0.000126	0	3.16667e-05	3.16667e-05	2.1e-05	2.1e-05
Isoform Alpha of Caveolin-1;	CAV1;	0	0	0	0	0	2	0	0	0	0	0	3	5	0	0	0	0	0	0.000199	0	0	0	0	0	0.000253	3.31667e-05	3.31667e-05	4.21667e-05	4.21667e-05
Peptidyl-prolyl cis-trans isomerase NIMA-interacting 1;	PIN1;	0	0	3	0	0	0	0	0	2	0	0	0	5	0	0	0.000267	0	0	0	0	0	0.000181	0	0	0	4.45e-05	4.45e-05	3.01667e-05	3.01667e-05
Prefoldin subunit 5;	PFDN5;	0	0	0	0	0	2	0	0	0	0	0	3	5	0	0	0	0	0	0.00023	0	0	0	0	0	0.000293	3.83333e-05	3.83333e-05	4.88333e-05	4.88333e-05
Glutaminyl-tRNA synthetase;	QARS;	0	0	0	0	0	3	0	0	2	0	0	0	5	0	0	0	0	0	6.7e-05	0	0	3.72e-05	0	0	0	1.11667e-05	1.11667e-05	6.2e-06	6.2e-06
Methionine aminopeptidase 2;	METAP2;	0	0	0	0	0	2	0	0	3	0	0	0	5	0	0	0	0	0	7.41e-05	0	0	9.27e-05	0	0	0	1.235e-05	1.235e-05	1.545e-05	1.545e-05
60S ribosomal protein L27;	RPL27;	0	0	0	2	0	0	0	0	3	0	0	0	5	0	0	0	0.000207	0	0	0	0	0.000321	0	0	0	3.45e-05	3.45e-05	5.35e-05	5.35e-05
Isoform 1 of Protein-glutamine gamma-glutamyltransferase 2;	TGM2;	0	0	3	0	0	0	0	0	0	0	0	2	5	0	0	6.33e-05	0	0	0	0	0	0	0	0	4.37e-05	1.055e-05	1.055e-05	7.28333e-06	7.28333e-06
99 kDa protein;Isoform 1 of Eukaryotic translation initiation factor 3 subunit 9;Isoform 2 of Eukaryotic translation initiation factor 3 subunit 9;	EIF3B;	0	0	0	0	0	2	0	0	0	0	0	3	5	0	0	0	0	0	4.15e-05	0	0	0	0	0	5.28e-05	6.91667e-06	6.91667e-06	8.8e-06	8.8e-06
Dynactin subunit 4;	DCTN4;	0	0	0	0	3	0	0	0	2	0	0	0	5	0	0	0	0	9.2e-05	0	0	0	6.42e-05	0	0	0	1.53333e-05	1.53333e-05	1.07e-05	1.07e-05
Isoform 1 of NSFL1 cofactor p47;Isoform 3 of NSFL1 cofactor p47;	NSFL1C;	0	0	0	2	0	1	0	0	0	0	0	2	5	0	0	0	7.7e-05	0	4.78e-05	0	0	0	0	0	8.1e-05	2.08e-05	1.36845e-05	1.35e-05	1.35e-05
Putative uncharacterized protein DKFZp686I04222;	SERPINB6;	0	0	0	0	1	3	0	0	0	0	0	1	5	0	0	0	0	3.45e-05	0.00013	0	0	0	0	0	3.67e-05	2.74167e-05	2.12761e-05	6.11667e-06	6.11667e-06
Serotransferrin precursor;	TF;	0	0	0	3	0	0	0	0	0	1	1	0	5	0	0	0	6.14e-05	0	0	0	0	0	1.99e-05	2.04e-05	0	1.02333e-05	1.02333e-05	6.71667e-06	4.24848e-06
Isoform 1 of Sarcolemmal membrane-associated protein;	SLMAP;	1	0	0	0	0	1	0	0	0	0	0	3	5	1.84e-05	0	0	0	0	2.14e-05	0	0	0	0	0	5.44e-05	6.63333e-06	4.21313e-06	9.06667e-06	9.06667e-06
Glutamate dehydrogenase 1, mitochondrial precursor;	GLUD1;	0	1	1	2	0	0	0	0	0	1	0	0	5	0	2.58e-05	2.6e-05	5.12e-05	0	0	0	0	0	2.49e-05	0	0	1.71667e-05	8.55358e-06	4.15e-06	4.15e-06
Isoform 1 of Calcyclin-binding protein;	CACYBP;	0	0	0	0	0	1	1	0	0	0	1	2	5	0	0	0	0	0	7.77e-05	6.93e-05	0	0	0	6.23e-05	0.000132	1.295e-05	1.295e-05	4.39333e-05	2.20053e-05
Isoform 1 of COP9 signalosome complex subunit 2;	COPS2;	0	0	0	0	0	1	1	0	0	1	0	2	5	0	0	0	0	0	4e-05	3.57e-05	0	0	3.13e-05	0	6.78e-05	6.66667e-06	6.66667e-06	2.24667e-05	1.12879e-05
Isoform RTN2-A of Reticulon-2;	RTN2;	1	0	0	0	1	0	0	0	1	0	2	0	5	2.8e-05	0	0	0	2.59e-05	0	0	0	2.71e-05	0	5.21e-05	0	8.98333e-06	5.68802e-06	1.32e-05	8.95057e-06
Isoform 1 of E3 ubiquitin-protein ligase RNF123;Isoform 2 of E3 ubiquitin-protein ligase RNF123;	RNF123;	0	0	0	0	1	1	0	0	0	1	0	2	5	0	0	0	0	1.07e-05	1.35e-05	0	0	0	1.06e-05	0	2.28e-05	4.03333e-06	2.57639e-06	5.56667e-06	3.85691e-06
GTP-binding protein SAR1b;	SAR1B;	1	0	0	0	1	0	0	0	1	1	0	1	5	7.7e-05	0	0	0	7.12e-05	0	0	0	7.46e-05	7.01e-05	0	7.59e-05	2.47e-05	1.56396e-05	3.67667e-05	1.64613e-05
40S ribosomal protein S9;	RPS9;	0	0	1	1	0	1	0	0	1	1	0	0	5	0	0	7.47e-05	7.36e-05	0	9.13e-05	0	0	7.61e-05	7.16e-05	0	0	3.99333e-05	1.80414e-05	2.46167e-05	1.55798e-05
COP9 signalosome complex subunit 7a;	COPS7A;	1	1	0	1	0	1	0	0	0	0	0	1	5	5.54e-05	5.23e-05	0	5.19e-05	0	6.44e-05	0	0	0	0	0	5.46e-05	3.73333e-05	1.19482e-05	9.1e-06	9.1e-06
Isoform 1 of Sarcalumenin precursor;	SRL;	0	0	0	0	0	1	0	1	0	1	1	1	5	0	0	0	0	0	1.9e-05	0	1.31e-05	0	1.49e-05	1.52e-05	1.61e-05	3.16667e-06	3.16667e-06	9.88333e-06	3.1506e-06
Isoform 1 of Periostin precursor;Isoform 2 of Periostin precursor;Periostin, osteoblast specific factor;	POSTN;	0	4	0	0	0	0	0	0	0	0	0	0	4	0	7.11e-05	0	0	0	0	0	0	0	0	0	0	1.185e-05	1.185e-05	0	0
Isoform A of Ras-related C3 botulinum toxin substrate 1 precursor;Isoform B of Ras-related C3 botulinum toxin substrate 1 precursor;ras-related C3 botulinum toxin substrate 1 isoform Rac1c;	RAC1;	0	0	0	0	0	0	0	0	4	0	0	0	4	0	0	0	0	0	0	0	0	0.000322	0	0	0	0	0	5.36667e-05	5.36667e-05
Calumenin precursor;Isoform 1 of Calumenin precursor;	CALU;	0	0	0	0	0	4	0	0	0	0	0	0	4	0	0	0	0	0	0.000222	0	0	0	0	0	0	3.7e-05	3.7e-05	0	0
Cystatin-B;	CSTB;	0	0	0	0	0	0	0	0	0	0	0	4	4	0	0	0	0	0	0	0	0	0	0	0	0.000613	0	0	0.000102167	0.000102167
Peptidyl-prolyl cis-trans isomerase;Peptidyl-prolyl cis-trans isomerase, mitochondrial precursor;	PPIF;	0	0	0	0	0	0	0	0	0	0	0	4	4	0	0	0	0	0	0	0	0	0	0	0	0.000332	0	0	5.53333e-05	5.53333e-05
Corticosteroid-binding globulin precursor;	SERPINA6;	0	0	0	0	0	0	0	0	0	0	4	0	4	0	0	0	0	0	0	0	0	0	0	0.00014	0	0	0	2.33333e-05	2.33333e-05
Small nuclear ribonucleoprotein E;	SNRPE;	0	0	0	0	4	0	0	0	0	0	0	0	4	0	0	0	0	0.000613	0	0	0	0	0	0	0	0.000102167	0.000102167	0	0
CDNA FLJ39374 fis, clone PEBLM2008576, highly similar to Homo sapiens TOLLIP protein;Toll-interacting protein;	TOLLIP;	0	0	0	0	0	0	4	0	0	0	0	0	4	0	0	0	0	0	0	0.00026	0	0	0	0	0	0	0	4.33333e-05	4.33333e-05
Pterin-4-alpha-carbinolamine dehydratase;	PCBD1;	0	0	0	0	0	0	0	0	0	0	0	4	4	0	0	0	0	0	0	0	0	0	0	0	0.000578	0	0	9.63333e-05	9.63333e-05
Glutathione S-transferase kappa 1;	GSTK1;	0	0	4	0	0	0	0	0	0	0	0	0	4	0	0	0.000257	0	0	0	0	0	0	0	0	0	4.28333e-05	4.28333e-05	0	0
hypothetical protein LOC347273;	LOC347273;	0	0	0	0	0	4	0	0	0	0	0	0	4	0	0	0	0	0	0.000195	0	0	0	0	0	0	3.25e-05	3.25e-05	0	0
Isoform 1 of Serine beta-lactamase-like protein LACTB, mitochondrial precursor;Uncharacterized protein LACTB;	LACTB;	0	0	0	0	0	0	0	0	0	0	0	4	4	0	0	0	0	0	0	0	0	0	0	0	0.00011	0	0	1.83333e-05	1.83333e-05
11 kDa protein;12 kDa protein;Transcription elongation factor B polypeptide 1;	TCEB1;	0	0	0	0	0	0	0	0	0	0	0	4	4	0	0	0	0	0	0	0	0	0	0	0	0.000556	0	0	9.26667e-05	9.26667e-05
Asparaginyl-tRNA synthetase variant (Fragment);Asparaginyl-tRNA synthetase, cytoplasmic;	NARS;	0	0	0	0	0	0	0	0	4	0	0	0	4	0	0	0	0	0	0	0	0	0.000108	0	0	0	0	0	1.8e-05	1.8e-05
NADH dehydrogenase [ubiquinone] 1 beta subcomplex subunit 10;	NDUFB10;	0	0	0	0	0	0	0	0	4	0	0	0	4	0	0	0	0	0	0	0	0	0.000343	0	0	0	0	0	5.71667e-05	5.71667e-05
Talin-1;Uncharacterized protein TLN1;	TLN1;	0	4	0	0	0	0	0	0	0	0	0	0	4	0	2.26e-05	0	0	0	0	0	0	0	0	0	0	3.76667e-06	3.76667e-06	0	0
ATP-dependent RNA helicase DDX19A;Isoform 1 of ATP-dependent RNA helicase DDX19B;Isoform 2 of ATP-dependent RNA helicase DDX19B;Putative uncharacterized protein DKFZp686C21137;	DDX19A;DDX19B;	0	0	0	0	0	0	0	0	0	2	2	0	4	0	0	0	0	0	0	0	0	0	6e-05	6.14e-05	0	0	0	2.02333e-05	1.2798e-05
Mitochondrial carnitine/acylcarnitine carrier protein;	SLC25A20;	0	0	0	0	0	0	0	0	0	0	2	2	4	0	0	0	0	0	0	0	0	0	0	9.44e-05	9.98e-05	0	0	3.23667e-05	2.04823e-05
Isoform 1 of Tumor susceptibility gene 101 protein;	TSG101;	0	0	2	0	0	2	0	0	0	0	0	0	4	0	0	7.43e-05	0	0	9.09e-05	0	0	0	0	0	0	2.75333e-05	1.7545e-05	0	0
Isoform 1 of Transmembrane protein 111;Isoform 2 of Transmembrane protein 111;	TMEM111;	0	0	0	0	2	2	0	0	0	0	0	0	4	0	0	0	0	0.000118	0.000148	0	0	0	0	0	0	4.43333e-05	2.83051e-05	0	0
Aldo-keto reductase family 1 member C1;	AKR1C1;	0	2	2	0	0	0	0	0	0	0	0	0	4	0	8.9e-05	8.98e-05	0	0	0	0	0	0	0	0	0	2.98e-05	1.88475e-05	0	0
Activated RNA polymerase II transcriptional coactivator p15;	SUB1;	0	0	0	0	0	0	2	0	0	2	0	0	4	0	0	0	0	0	0	0.000249	0	0	0.000219	0	0	0	0	7.8e-05	4.94833e-05
NADH dehydrogenase [ubiquinone] 1 beta subcomplex subunit 9;NADH-ubiquinone oxidoreductase B22 subunit;	NDUFB9;	0	0	0	0	0	0	0	0	2	0	0	2	4	0	0	0	0	0	0	0	0	0.00017	0	0	0.000173	0	0	5.71667e-05	3.61574e-05
N-acetylglucosamine kinase;	NAGK;	0	0	0	0	0	0	2	0	0	0	2	0	4	0	0	0	0	0	0	9.19e-05	0	0	0	8.26e-05	0	0	0	2.90833e-05	1.84331e-05
Early endosome antigen 1;	EEA1;	0	0	2	0	0	2	0	0	0	0	0	0	4	0	0	2.05e-05	0	0	2.51e-05	0	0	0	0	0	0	7.6e-06	4.84321e-06	0	0
Isoform 1 of Microtubule-associated protein 4;	MAP4;	1	0	0	0	0	3	0	0	0	0	0	0	4	1.32e-05	0	0	0	0	4.61e-05	0	0	0	0	0	0	9.88333e-06	7.55727e-06	0	0
Isoform 1 of Ubiquinone biosynthesis protein COQ9, mitochondrial precursor;	COQ9;	0	0	0	0	0	0	0	0	0	2	0	2	4	0	0	0	0	0	0	0	0	0	8.73e-05	0	9.45e-05	0	0	3.03e-05	1.91859e-05
Isoform 1 of Acyl-protein thioesterase 1;Isoform 2 of Acyl-protein thioesterase 1;	LYPLA1;	0	0	0	0	0	2	0	0	2	0	0	0	4	0	0	0	0	0	0.00016	0	0	0.000133	0	0	0	2.66667e-05	2.66667e-05	2.21667e-05	2.21667e-05
Isoform 1 of Polyadenylate-binding protein 4;Isoform 2 of Polyadenylate-binding protein 4;Poly;	PABPC4;	0	0	0	0	0	2	0	2	0	0	0	0	4	0	0	0	0	0	5.56e-05	0	3.82e-05	0	0	0	0	9.26667e-06	9.26667e-06	6.36667e-06	6.36667e-06
Ras-related protein Rab-10;	RAB10;	0	0	0	0	0	3	0	1	0	0	0	0	4	0	0	0	0	0	0.000266	0	6.09e-05	0	0	0	0	4.43333e-05	4.43333e-05	1.015e-05	1.015e-05
Surfeit 1;Surfeit locus protein 1;	SURF1;	2	0	0	0	0	0	0	0	0	0	2	0	4	0.000107	0	0	0	0	0	0	0	0	0	9.97e-05	0	1.78333e-05	1.78333e-05	1.66167e-05	1.66167e-05
Translin;	TSN;	0	0	2	0	0	0	0	0	0	0	2	0	4	0	0	0.000127	0	0	0	0	0	0	0	0.000125	0	2.11667e-05	2.11667e-05	2.08333e-05	2.08333e-05
Copine-3;	CPNE3;	0	0	0	0	0	2	0	0	0	0	0	2	4	0	0	0	0	0	6.6e-05	0	0	0	0	0	5.59e-05	1.1e-05	1.1e-05	9.31667e-06	9.31667e-06
26S proteasome non-ATPase regulatory subunit 14;	PSMD14;	0	2	0	0	0	0	2	0	0	0	0	0	4	0	9.27e-05	0	0	0	0	0.000102	0	0	0	0	0	1.545e-05	1.545e-05	1.7e-05	1.7e-05
Isoform 1 of Enolase-phosphatase E1;MasA;	ENOPH1;	2	0	0	0	0	0	2	0	0	0	0	0	4	0.000127	0	0	0	0	0	0.000132	0	0	0	0	0	2.11667e-05	2.11667e-05	2.2e-05	2.2e-05
KIAA0368 protein;	KIAA0368;	0	0	0	0	0	2	2	0	0	0	0	0	4	0	0	0	0	0	1.76e-05	1.57e-05	0	0	0	0	0	2.93333e-06	2.93333e-06	2.61667e-06	2.61667e-06
Isoform 4 of Phosphorylase b kinase regulatory subunit beta;	PHKB;	0	0	0	2	0	0	0	0	0	0	0	2	4	0	0	0	2.63e-05	0	0	0	0	0	0	0	2.77e-05	4.38333e-06	4.38333e-06	4.61667e-06	4.61667e-06
Coatomer subunit delta;Putative uncharacterized protein DKFZp686M09245;	ARCN1;	0	0	0	0	2	0	0	0	2	0	0	0	4	0	0	0	0	5.31e-05	0	0	0	5.56e-05	0	0	0	8.85e-06	8.85e-06	9.26667e-06	9.26667e-06
hypothetical protein LOC80221;	FLJ20920;	0	0	0	0	2	0	0	2	0	0	0	0	4	0	0	0	0	4.59e-05	0	0	3.96e-05	0	0	0	0	7.65e-06	7.65e-06	6.6e-06	6.6e-06
Isoform 1 of Neutral alpha-glucosidase AB precursor;Uncharacterized protein GANAB;	GANAB;	0	0	2	0	0	0	0	0	0	0	0	2	4	0	0	3.07e-05	0	0	0	0	0	0	0	0	3.18e-05	5.11667e-06	5.11667e-06	5.3e-06	5.3e-06
15 kDa protein;Destrin;destrin isoform b;	DSTN;	0	2	0	0	0	0	2	0	0	0	0	0	4	0	0.000192	0	0	0	0	0.000212	0	0	0	0	0	3.2e-05	3.2e-05	3.53333e-05	3.53333e-05
Mimecan precursor;osteoglycin preproprotein isoform 1;	OGN;	0	1	0	0	2	1	0	0	0	0	0	0	4	0	4.68e-05	0	0	9.19e-05	5.77e-05	0	0	0	0	0	0	3.27333e-05	1.58496e-05	0	0
Sec1 family domain-containing protein 1;Vesicle transport-related protein isoform a variant (Fragment);	SCFD1;	0	0	0	0	2	1	0	0	1	0	0	0	4	0	0	0	0	4.39e-05	2.76e-05	0	0	2.3e-05	0	0	0	1.19167e-05	7.82502e-06	3.83333e-06	3.83333e-06
Isoform 2 of Eukaryotic translation initiation factor 5A-1;	EIF5A;	0	1	0	0	0	0	0	0	0	2	0	1	4	0	7.81e-05	0	0	0	0	0	0	0	0.000151	0	8.16e-05	1.30167e-05	1.30167e-05	3.87667e-05	2.61039e-05
Isoform 2 of Cullin-4A;	CUL4A;	0	0	0	0	0	1	0	0	2	0	1	0	4	0	0	0	0	0	2.69e-05	0	0	4.48e-05	0	2.16e-05	0	4.48333e-06	4.48333e-06	1.10667e-05	7.61309e-06
Serine/threonine-protein phosphatase 2A 55 kDa regulatory subunit B alpha isoform;	DOCK5;PPP2R2A;	0	0	1	0	0	0	0	1	0	1	0	1	4	0	0	3.24e-05	0	0	0	0	2.72e-05	0	3.11e-05	0	3.36e-05	5.4e-06	5.4e-06	1.53167e-05	6.90026e-06
Isoform 1 of DNA-binding protein A;	CSDA;	1	1	0	0	0	0	0	0	0	1	0	1	4	4.1e-05	3.86e-05	0	0	0	0	0	0	0	3.73e-05	0	4.04e-05	1.32667e-05	8.3963e-06	1.295e-05	8.20007e-06
Isoform 1 of Spliceosome RNA helicase BAT1;Isoform 2 of Spliceosome RNA helicase BAT1;	ATP6V1G2;BAT1;	0	0	0	1	0	1	0	0	0	1	0	1	4	0	0	0	3.28e-05	0	4.07e-05	0	0	0	3.19e-05	0	3.45e-05	1.225e-05	7.81442e-06	1.10667e-05	7.00722e-06
X-prolyl aminopeptidase (Aminopeptidase P) 1, soluble;Xaa-Pro aminopeptidase 1;	XPNPEP1;	1	0	0	0	0	1	1	1	0	0	0	0	4	2.5e-05	0	0	0	0	2.91e-05	2.6e-05	2e-05	0	0	0	0	9.01667e-06	5.72715e-06	7.66667e-06	4.91031e-06
Lipoamide acyltransferase component of branched-chain alpha-keto acid dehydrogenase complex, mitochondrial precursor;	DBT;	0	0	0	0	0	3	0	0	0	0	0	0	3	0	0	0	0	0	0.00011	0	0	0	0	0	0	1.83333e-05	1.83333e-05	0	0
S-adenosylmethionine synthetase isoform type-2;	MAT2A;	0	0	3	0	0	0	0	0	0	0	0	0	3	0	0	0.00011	0	0	0	0	0	0	0	0	0	1.83333e-05	1.83333e-05	0	0
Plastin-2;	LCP1;	0	0	0	0	0	0	0	0	0	3	0	0	3	0	0	0	0	0	0	0	0	0	6.64e-05	0	0	0	0	1.10667e-05	1.10667e-05
16 kDa protein;40S ribosomal protein S20;	RPS20;	0	0	0	0	0	3	0	0	0	0	0	0	3	0	0	0	0	0	0.000407	0	0	0	0	0	0	6.78333e-05	6.78333e-05	0	0
Eukaryotic translation initiation factor 3 subunit 6;	EIF3E;	0	0	0	0	0	0	0	0	0	0	0	3	3	0	0	0	0	0	0	0	0	0	0	0	0.000101	0	0	1.68333e-05	1.68333e-05
Coiled-coil-helix-coiled-coil-helix domain-containing protein 3;	CHCHD3;	0	0	0	0	0	0	0	0	0	0	0	3	3	0	0	0	0	0	0	0	0	0	0	0	0.000199	0	0	3.31667e-05	3.31667e-05
Copine-1;	CPNE1;	0	0	0	0	3	0	0	0	0	0	0	0	3	0	0	0	0	7.88e-05	0	0	0	0	0	0	0	1.31333e-05	1.31333e-05	0	0
70 kDa protein;Prothrombin precursor (Fragment);	F2;	0	0	0	3	0	0	0	0	0	0	0	0	3	0	0	0	6.89e-05	0	0	0	0	0	0	0	0	1.14833e-05	1.14833e-05	0	0
Plasminogen precursor;	PLG;	0	0	0	3	0	0	0	0	0	0	0	0	3	0	0	0	5.29e-05	0	0	0	0	0	0	0	0	8.81667e-06	8.81667e-06	0	0
24 kDa protein;31 kDa protein;36 kDa protein;CDNA FLJ90278 fis, clone NT2RP1000325, highly similar to Phosphate carrier protein, mitochondrialprecursor;Isoform A of Phosphate carrier protein, mitochondrial precursor;Isoform B of Phosphate carrier protein, mitochondrial precursor;	SLC25A3;	0	0	0	0	0	0	0	0	0	0	0	3	3	0	0	0	0	0	0	0	0	0	0	0	0.000143	0	0	2.38333e-05	2.38333e-05
Vigilin;	HDLBP;	0	0	0	0	0	3	0	0	0	0	0	0	3	0	0	0	0	0	4.19e-05	0	0	0	0	0	0	6.98333e-06	6.98333e-06	0	0
hypothetical protein LOC29094;	HSPC159;	0	0	0	0	0	0	0	0	0	3	0	0	3	0	0	0	0	0	0	0	0	0	0.000242	0	0	0	0	4.03333e-05	4.03333e-05
Fructosamine-3-kinase;	FN3K;	0	0	3	0	0	0	0	0	0	0	0	0	3	0	0	0.000141	0	0	0	0	0	0	0	0	0	2.35e-05	2.35e-05	0	0
Methylmalonate-semialdehyde dehydrogenase [acylating], mitochondrial precursor;	ALDH6A1;	0	0	3	0	0	0	0	0	0	0	0	0	3	0	0	8.13e-05	0	0	0	0	0	0	0	0	0	1.355e-05	1.355e-05	0	0
Eukaryotic initiation factor 4A-I;	EIF4A1;	0	0	0	3	0	0	0	0	0	0	0	0	3	0	0	0	0.000106	0	0	0	0	0	0	0	0	1.76667e-05	1.76667e-05	0	0
Protein ERGIC-53 precursor;	LMAN1;	0	0	0	0	3	0	0	0	0	0	0	0	3	0	0	0	0	8.3e-05	0	0	0	0	0	0	0	1.38333e-05	1.38333e-05	0	0
30 kDa protein;SCO1 protein homolog, mitochondrial precursor;	SCO1;	0	0	0	0	0	0	0	0	0	0	0	3	3	0	0	0	0	0	0	0	0	0	0	0	0.000158	0	0	2.63333e-05	2.63333e-05
Leukocyte elastase inhibitor;	SERPINB1;	0	0	0	0	0	0	0	0	3	0	0	0	3	0	0	0	0	0	0	0	0	0.000117	0	0	0	0	0	1.95e-05	1.95e-05
Serpin H1 precursor;	SERPINH1;	0	0	0	3	0	0	0	0	0	0	0	0	3	0	0	0	0.000103	0	0	0	0	0	0	0	0	1.71667e-05	1.71667e-05	0	0
Isoform 1 of Septin-7;Isoform 2 of Septin-7;	SEPT7;	0	0	0	0	0	3	0	0	0	0	0	0	3	0	0	0	0	0	0.000122	0	0	0	0	0	0	2.03333e-05	2.03333e-05	0	0
Isoform 1 of SH3 and cysteine-rich domain-containing protein 3;Isoform 2 of SH3 and cysteine-rich domain-containing protein 3;	STAC3;	0	0	0	0	0	0	0	0	0	0	0	3	3	0	0	0	0	0	0	0	0	0	0	0	0.000131	0	0	2.18333e-05	2.18333e-05
PDZ and LIM domain 5 isoform e;	PDLIM5;	0	0	0	0	0	0	0	0	0	0	0	3	3	0	0	0	0	0	0	0	0	0	0	0	0.000211	0	0	3.51667e-05	3.51667e-05
Protein LZIC;	LZIC;	0	0	0	3	0	0	0	0	0	0	0	0	3	0	0	0	0.000226	0	0	0	0	0	0	0	0	3.76667e-05	3.76667e-05	0	0
Bifunctional coenzyme A synthase;	COASY;	0	0	0	0	0	3	0	0	0	0	0	0	3	0	0	0	0	0	9.42e-05	0	0	0	0	0	0	1.57e-05	1.57e-05	0	0
40S ribosomal protein S19;	RPS19;	0	0	0	0	0	0	0	0	0	0	0	3	3	0	0	0	0	0	0	0	0	0	0	0	0.000311	0	0	5.18333e-05	5.18333e-05
Isoform 1 of Succinyl-CoA ligase [ADP-forming] beta-chain, mitochondrial precursor;Isoform 2 of Succinyl-CoA ligase [ADP-forming] beta-chain, mitochondrial precursor;	SUCLA2;	0	0	0	0	0	3	0	0	0	0	0	0	3	0	0	0	0	0	0.000118	0	0	0	0	0	0	1.96667e-05	1.96667e-05	0	0
NADH dehydrogenase [ubiquinone] iron-sulfur protein 5;	NDUFS5;	0	0	0	0	3	0	0	0	0	0	0	0	3	0	0	0	0	0.000399	0	0	0	0	0	0	0	6.65e-05	6.65e-05	0	0
Enoyl coenzyme A hydratase domain-containing protein 3;	ECHDC3;	0	0	0	0	0	0	3	0	0	0	0	0	3	0	0	0	0	0	0	0.000157	0	0	0	0	0	0	0	2.61667e-05	2.61667e-05
DEP domain-containing protein 6;	DEPDC6;	0	0	0	3	0	0	0	0	0	0	0	0	3	0	0	0	0.000105	0	0	0	0	0	0	0	0	1.75e-05	1.75e-05	0	0
Thrombospondin-1 precursor;	THBS1;	0	3	0	0	0	0	0	0	0	0	0	0	3	0	3.68e-05	0	0	0	0	0	0	0	0	0	0	6.13333e-06	6.13333e-06	0	0
Isocitrate dehydrogenase [NAD] subunit beta, mitochondrial precursor;Isoform A of Isocitrate dehydrogenase [NAD] subunit beta, mitochondrial precursor;Isoform B of Isocitrate dehydrogenase [NAD] subunit beta, mitochondrial precursor;	IDH3B;	0	0	0	0	0	0	3	0	0	0	0	0	3	0	0	0	0	0	0	0.000123	0	0	0	0	0	0	0	2.05e-05	2.05e-05
Thrombospondin-4 precursor;	THBS4;	0	0	0	3	0	0	0	0	0	0	0	0	3	0	0	0	4.46e-05	0	0	0	0	0	0	0	0	7.43333e-06	7.43333e-06	0	0
Ig kappa chain V-III region B6;		0	0	0	3	0	0	0	0	0	0	0	0	3	0	0	0	0.000397	0	0	0	0	0	0	0	0	6.61667e-05	6.61667e-05	0	0
Elongation factor 1-alpha;Elongation factor 1-alpha 1;	EEF1A1;	0	0	3	0	0	0	0	0	0	0	0	0	3	0	0	9.41e-05	0	0	0	0	0	0	0	0	0	1.56833e-05	1.56833e-05	0	0
CDNA FLJ45706 fis, clone FEBRA2028457, highly similar to Nucleolin;Isoform 1 of Nucleolin;Isoform 2 of Nucleolin;	NCL;	0	0	0	0	0	3	0	0	0	0	0	0	3	0	0	0	0	0	7.97e-05	0	0	0	0	0	0	1.32833e-05	1.32833e-05	0	0
IGHM protein;	IGHM;	0	0	0	3	0	0	0	0	0	0	0	0	3	0	0	0	8.96e-05	0	0	0	0	0	0	0	0	1.49333e-05	1.49333e-05	0	0
AHNAK nucleoprotein isoform 1;	AHNAK;	0	3	0	0	0	0	0	0	0	0	0	0	3	0	7.32e-06	0	0	0	0	0	0	0	0	0	0	1.22e-06	1.22e-06	0	0
Isoform 1 of 3-hydroxyacyl-CoA dehydrogenase type-2;	HSD17B10;	0	0	1	0	0	2	0	0	0	0	0	0	3	0	0	5.55e-05	0	0	0.000136	0	0	0	0	0	0	3.19167e-05	2.2704e-05	0	0
Isoform 1 of F-actin-capping protein subunit beta;	CAPZB;	0	0	0	1	0	2	0	0	0	0	0	0	3	0	0	0	5.16e-05	0	0.000128	0	0	0	0	0	0	2.99333e-05	2.13468e-05	0	0
glutathione peroxidase 1 isoform 1;	GPX1;	0	0	0	0	0	0	0	1	0	0	0	2	3	0	0	0	0	0	0	0	6e-05	0	0	0	0.000148	0	0	3.46667e-05	2.46937e-05
Isoform 2 of UPF0317 protein C14orf159, mitochondrial precursor;	C14orf159;	0	0	0	0	0	0	0	0	0	0	1	2	3	0	0	0	0	0	0	0	0	0	0	2.29e-05	4.84e-05	0	0	1.18833e-05	8.20506e-06
Cofilin-2;	CFL2;	0	0	0	0	0	0	0	1	0	0	0	2	3	0	0	0	0	0	0	0	7.33e-05	0	0	0	0.000181	0	0	4.23833e-05	3.0197e-05
complement component 4B preproprotein;	C4A;C4B;	0	0	0	0	0	0	0	0	0	1	2	0	3	0	0	0	0	0	0	0	0	0	7.96e-06	1.63e-05	0	0	0	4.04333e-06	2.77465e-06
JUP protein;	JUP;	0	1	0	0	2	0	0	0	0	0	0	0	3	0	1.93e-05	0	0	3.79e-05	0	0	0	0	0	0	0	9.53333e-06	6.48998e-06	0	0
Myosin-Ic;myosin IC isoform a;myosin IC isoform b;	MYO1C;	0	0	0	0	0	1	2	0	0	0	0	0	3	0	0	0	0	0	1.7e-05	3.03e-05	0	0	0	0	0	2.83333e-06	2.83333e-06	5.05e-06	5.05e-06
Cullin-1;	CUL1;	0	0	0	0	0	1	0	0	0	0	2	0	3	0	0	0	0	0	2.28e-05	0	0	0	0	3.66e-05	0	3.8e-06	3.8e-06	6.1e-06	6.1e-06
Ras-related protein Rap-1b precursor;	RAP1B;	0	2	0	0	0	0	0	0	1	0	0	0	3	0	0.000156	0	0	0	0	0	0	8.02e-05	0	0	0	2.6e-05	2.6e-05	1.33667e-05	1.33667e-05
Nucleosome assembly protein 1-like 4;	NAP1L4;	0	0	0	0	0	1	0	0	0	0	0	2	3	0	0	0	0	0	4.7e-05	0	0	0	0	0	7.97e-05	7.83333e-06	7.83333e-06	1.32833e-05	1.32833e-05
60S ribosomal protein L9;	RPL9;	0	0	2	0	0	0	0	0	0	0	0	1	3	0	0	0.000151	0	0	0	0	0	0	0	0	7.82e-05	2.51667e-05	2.51667e-05	1.30333e-05	1.30333e-05
Isoform 3 of Dynamin-1-like protein;	DNM1L;	0	0	0	0	0	2	1	0	0	0	0	0	3	0	0	0	0	0	4.99e-05	2.23e-05	0	0	0	0	0	8.31667e-06	8.31667e-06	3.71667e-06	3.71667e-06
Calcium/calmodulin-dependent protein kinase;calcium/calmodulin-dependent protein kinase II gamma isoform 2;	CAMK2G;	0	0	0	0	0	1	0	0	0	0	0	2	3	0	0	0	0	0	3.4e-05	0	0	0	0	0	5.76e-05	5.66667e-06	5.66667e-06	9.6e-06	9.6e-06
Eukaryotic translation initiation factor 2 subunit 3;	EIF2S3;	0	0	0	1	0	0	0	0	0	2	0	0	3	0	0	0	3.03e-05	0	0	0	0	0	5.88e-05	0	0	5.05e-06	5.05e-06	9.8e-06	9.8e-06
60S ribosomal protein L6;	RPL6;	0	0	0	0	0	1	0	0	0	0	0	2	3	0	0	0	0	0	6.14e-05	0	0	0	0	0	0.000104	1.02333e-05	1.02333e-05	1.73333e-05	1.73333e-05
IGHG1 protein;	IGHG1;	0	0	0	2	0	0	0	0	0	0	1	0	3	0	0	0	5.25e-05	0	0	0	0	0	0	2.61e-05	0	8.75e-06	8.75e-06	4.35e-06	4.35e-06
40S ribosomal protein S10;	RPS10;	0	0	0	0	1	1	1	0	0	0	0	0	3	0	0	0	0	8.55e-05	0.000107	9.58e-05	0	0	0	0	0	3.20833e-05	2.04802e-05	1.59667e-05	1.59667e-05
Isoform Mitochondrial of Glutathione reductase, mitochondrial precursor;	GSR;	0	0	0	1	0	0	0	0	0	1	0	1	3	0	0	0	2.74e-05	0	0	0	0	0	2.66e-05	0	2.88e-05	4.56667e-06	4.56667e-06	9.23333e-06	5.84658e-06
Isoform 1 of Heterogeneous nuclear ribonucleoprotein Q;Isoform 2 of Heterogeneous nuclear ribonucleoprotein Q;Isoform 3 of Heterogeneous nuclear ribonucleoprotein Q;Isoform 4 of Heterogeneous nuclear ribonucleoprotein Q;	SYNCRIP;	1	0	0	0	0	0	1	0	0	0	0	1	3	2.65e-05	0	0	0	0	0	2.75e-05	0	0	0	0	2.61e-05	4.41667e-06	4.41667e-06	8.93333e-06	5.65283e-06
Isoform 1 of Adenylate kinase isoenzyme 2, mitochondrial;Isoform 2 of Adenylate kinase isoenzyme 2, mitochondrial;	AK2;	0	0	0	0	0	0	1	0	0	0	1	1	3	0	0	0	0	0	0	6.71e-05	0	0	0	6.03e-05	6.38e-05	0	0	3.18667e-05	1.42782e-05
Glucosidase 2 beta subunit precursor;Glucosidase 2 subunit beta precursor;	PRKCSH;	0	0	0	0	0	1	1	1	0	0	0	0	3	0	0	0	0	0	3.36e-05	3e-05	2.31e-05	0	0	0	0	5.6e-06	5.6e-06	8.85e-06	5.66767e-06
Putative uncharacterized protein DKFZp564E242;	OTUB1;	0	0	0	0	0	0	0	0	0	0	2	0	2	0	0	0	0	0	0	0	0	0	0	0.000104	0	0	0	1.73333e-05	1.73333e-05
65 kDa protein;Isoform 1 of Dystrobrevin alpha;Isoform 2 of Dystrobrevin alpha;Isoform 3 of Dystrobrevin alpha;Isoform 4 of Dystrobrevin alpha;Isoform 5 of Dystrobrevin alpha;dystrobrevin alpha isoform 2;	DTNA;	0	0	0	0	0	2	0	0	0	0	0	0	2	0	0	0	0	0	5.72e-05	0	0	0	0	0	0	9.53333e-06	9.53333e-06	0	0
140 kDa protein;Valyl-tRNA synthetase;	VARS;	0	0	0	0	0	2	0	0	0	0	0	0	2	0	0	0	0	0	2.8e-05	0	0	0	0	0	0	4.66667e-06	4.66667e-06	0	0
3-ketoacyl-CoA thiolase, mitochondrial;	ACAA2;	0	0	0	0	0	0	0	0	0	2	0	0	2	0	0	0	0	0	0	0	0	0	7e-05	0	0	0	0	1.16667e-05	1.16667e-05
Isoform 1 of Nuclear protein localization protein 4 homolog;Isoform 2 of Nuclear protein localization protein 4 homolog;	NPLOC4;	0	0	0	0	0	0	0	0	2	0	0	0	2	0	0	0	0	0	0	0	0	4.82e-05	0	0	0	0	0	8.03333e-06	8.03333e-06
UPF0364 protein C6orf211;	C6orf211;	0	0	0	0	0	0	0	0	0	0	2	0	2	0	0	0	0	0	0	0	0	0	0	6.44e-05	0	0	0	1.07333e-05	1.07333e-05
Isoform 1 of Isochorismatase domain-containing protein 2, mitochondrial precursor;Isoform 2 of Isochorismatase domain-containing protein 2, mitochondrial precursor;	ISOC2;	0	2	0	0	0	0	0	0	0	0	0	0	2	0	0.000135	0	0	0	0	0	0	0	0	0	0	2.25e-05	2.25e-05	0	0
Isoform 1 of Microtubule-associated protein RP/EB family member 2;	MAPRE2;	0	0	0	0	0	2	0	0	0	0	0	0	2	0	0	0	0	0	0.000108	0	0	0	0	0	0	1.8e-05	1.8e-05	0	0
21 kDa protein;Rho GDP-dissociation inhibitor 2;	ARHGDIB;	0	0	0	2	0	0	0	0	0	0	0	0	2	0	0	0	0.000151	0	0	0	0	0	0	0	0	2.51667e-05	2.51667e-05	0	0
Heterogeneous nuclear ribonucleoprotein F;	HNRPF;	0	0	0	0	0	2	0	0	0	0	0	0	2	0	0	0	0	0	8.54e-05	0	0	0	0	0	0	1.42333e-05	1.42333e-05	0	0
Mitochondrial fission 1 protein;	FIS1;	0	0	0	0	0	2	0	0	0	0	0	0	2	0	0	0	0	0	0.000233	0	0	0	0	0	0	3.88333e-05	3.88333e-05	0	0
ankyrin 1 isoform 5;	ANK1;	0	0	0	0	0	0	0	2	0	0	0	0	2	0	0	0	0	0	0	0	0.000157	0	0	0	0	0	0	2.61667e-05	2.61667e-05
Vacuolar ATP synthase subunit B, brain isoform;	ATP6V1B2;	0	0	0	0	2	0	0	0	0	0	0	0	2	0	0	0	0	5.52e-05	0	0	0	0	0	0	0	9.2e-06	9.2e-06	0	0
RuvB-like 2;	RUVBL2;	0	0	0	0	2	0	0	0	0	0	0	0	2	0	0	0	0	6.09e-05	0	0	0	0	0	0	0	1.015e-05	1.015e-05	0	0
Isoform p27-L of 26S proteasome non-ATPase regulatory subunit 9;Isoform p27-S of 26S proteasome non-ATPase regulatory subunit 9;	PSMD9;	0	0	0	0	0	0	0	0	0	0	0	2	2	0	0	0	0	0	0	0	0	0	0	0	0.000139	0	0	2.31667e-05	2.31667e-05
Ubiquitin carboxyl-terminal hydrolase isozyme L3;	UCHL3;	0	0	0	0	0	0	0	0	2	0	0	0	2	0	0	0	0	0	0	0	0	0.000128	0	0	0	0	0	2.13333e-05	2.13333e-05
Multisynthetase complex auxiliary component p38;	JTV1;	0	0	0	0	0	0	2	0	0	0	0	0	2	0	0	0	0	0	0	9.88e-05	0	0	0	0	0	0	0	1.64667e-05	1.64667e-05
C-terminal binding protein 1 isoform 2;C-terminal-binding protein 1;	CTBP1;	0	0	0	0	0	2	0	0	0	0	0	0	2	0	0	0	0	0	8.15e-05	0	0	0	0	0	0	1.35833e-05	1.35833e-05	0	0
Integrin-linked protein kinase;	ILK;	0	0	0	2	0	0	0	0	0	0	0	0	2	0	0	0	6.32e-05	0	0	0	0	0	0	0	0	1.05333e-05	1.05333e-05	0	0
22 kDa protein;NADH dehydrogenase [ubiquinone] 1 beta subcomplex subunit 5, mitochondrial precursor;	NDUFB5;	0	0	2	0	0	0	0	0	0	0	0	0	2	0	0	0.000154	0	0	0	0	0	0	0	0	0	2.56667e-05	2.56667e-05	0	0
ASAH1 protein;Acid ceramidase precursor;N-acylsphingosine amidohydrolase (acid ceramidase) 1 isoform b;	ASAH1;	0	0	0	0	0	0	2	0	0	0	0	0	2	0	0	0	0	0	0	7.93e-05	0	0	0	0	0	0	0	1.32167e-05	1.32167e-05
Isoform Long of Eukaryotic translation initiation factor 4H;Isoform Short of Eukaryotic translation initiation factor 4H;Similar to mKIAA0038 protein;	EIF4H;LOC653994;	0	0	0	0	0	0	0	0	0	0	0	2	2	0	0	0	0	0	0	0	0	0	0	0	0.000117	0	0	1.95e-05	1.95e-05
Astrocytic phosphoprotein PEA-15;Phosphoprotein enriched in astrocytes 15;	PEA15;	0	0	0	0	0	0	0	0	2	0	0	0	2	0	0	0	0	0	0	0	0	0.00021	0	0	0	0	0	3.5e-05	3.5e-05
Inorganic pyrophosphatase;	PPA1;	0	0	0	0	0	0	0	2	0	0	0	0	2	0	0	0	0	0	0	0	8.42e-05	0	0	0	0	0	0	1.40333e-05	1.40333e-05
Prefoldin subunit 4;	PFDN4;	0	0	0	0	0	2	0	0	0	0	0	0	2	0	0	0	0	0	0.000264	0	0	0	0	0	0	4.4e-05	4.4e-05	0	0
Small nuclear ribonucleoprotein Sm D3;	SNRPD3;	0	0	0	0	0	2	0	0	0	0	0	0	2	0	0	0	0	0	0.000281	0	0	0	0	0	0	4.68333e-05	4.68333e-05	0	0
Transforming growth factor-beta-induced protein ig-h3 precursor;	TGFBI;	0	0	0	0	2	0	0	0	0	0	0	0	2	0	0	0	0	4.13e-05	0	0	0	0	0	0	0	6.88333e-06	6.88333e-06	0	0
Pyridoxine-5'-phosphate oxidase;	PNPO;	0	0	2	0	0	0	0	0	0	0	0	0	2	0	0	0.000111	0	0	0	0	0	0	0	0	0	1.85e-05	1.85e-05	0	0
Isoform 1 of Nicotinamide phosphoribosyltransferase;Isoform 2 of Nicotinamide phosphoribosyltransferase;Novel protein similar to Pre-B cell enhancing factor;	PBEF1;	0	0	0	0	0	2	0	0	0	0	0	0	2	0	0	0	0	0	7.99e-05	0	0	0	0	0	0	1.33167e-05	1.33167e-05	0	0
Septin-11;	SEPT11;	0	0	2	0	0	0	0	0	0	0	0	0	2	0	0	6.76e-05	0	0	0	0	0	0	0	0	0	1.12667e-05	1.12667e-05	0	0
Isoform Alpha-1 of Protein phosphatase 1A;	PPM1A;	0	0	2	0	0	0	0	0	0	0	0	0	2	0	0	7.59e-05	0	0	0	0	0	0	0	0	0	1.265e-05	1.265e-05	0	0
Histidyl-tRNA synthetase, cytoplasmic;	HARS;	0	0	0	0	0	2	0	0	0	0	0	0	2	0	0	0	0	0	6.96e-05	0	0	0	0	0	0	1.16e-05	1.16e-05	0	0
Complement component C9 precursor;	C9;	0	0	0	0	0	0	0	0	0	2	0	0	2	0	0	0	0	0	0	0	0	0	4.97e-05	0	0	0	0	8.28333e-06	8.28333e-06
Transferrin receptor protein 1;	TFRC;	0	0	2	0	0	0	0	0	0	0	0	0	2	0	0	3.81e-05	0	0	0	0	0	0	0	0	0	6.35e-06	6.35e-06	0	0
UPF0240 protein C6orf66;	C6orf66;	0	0	0	0	0	0	0	0	2	0	0	0	2	0	0	0	0	0	0	0	0	0.000169	0	0	0	0	0	2.81667e-05	2.81667e-05
Isoform 1 of STIP1 homology and U box-containing protein 1;Isoform 2 of STIP1 homology and U box-containing protein 1;	STUB1;	0	0	0	0	0	0	2	0	0	0	0	0	2	0	0	0	0	0	0	0.000118	0	0	0	0	0	0	0	1.96667e-05	1.96667e-05
Isocitrate dehydrogenase [NADP] cytoplasmic;	IDH1;	0	0	0	0	0	2	0	0	0	0	0	0	2	0	0	0	0	0	8.56e-05	0	0	0	0	0	0	1.42667e-05	1.42667e-05	0	0
Alanyl-tRNA synthetase, cytoplasmic;Uncharacterized protein AARS;	AARS;	0	0	2	0	0	0	0	0	0	0	0	0	2	0	0	2.99e-05	0	0	0	0	0	0	0	0	0	4.98333e-06	4.98333e-06	0	0
EPB42 protein;Isoform Long of Erythrocyte membrane protein band 4.2;Isoform Short of Erythrocyte membrane protein band 4.2;	EPB42;	0	0	0	2	0	0	0	0	0	0	0	0	2	0	0	0	4.2e-05	0	0	0	0	0	0	0	0	7e-06	7e-06	0	0
90 kDa protein;GDH/6PGL endoplasmic bifunctional protein precursor;	H6PD;	0	0	0	0	0	2	0	0	0	0	0	0	2	0	0	0	0	0	4.45e-05	0	0	0	0	0	0	7.41667e-06	7.41667e-06	0	0
Mitochondrial ribosomal protein S23;	MRPS23;	0	0	0	0	0	0	0	0	2	0	0	0	2	0	0	0	0	0	0	0	0	0.000155	0	0	0	0	0	2.58333e-05	2.58333e-05
Beta-parvin;Uncharacterized protein PARVB;parvin, beta isoform a;	PARVB;	0	0	0	0	0	2	0	0	0	0	0	0	2	0	0	0	0	0	9.46e-05	0	0	0	0	0	0	1.57667e-05	1.57667e-05	0	0
Protein arginine N-methyltransferase 5;protein arginine methyltransferase 5 isoform b;	PRMT5;	0	0	0	0	2	0	0	0	0	0	0	0	2	0	0	0	0	4.49e-05	0	0	0	0	0	0	0	7.48333e-06	7.48333e-06	0	0
Isoform 1 of Protein SET;Isoform 2 of Protein SET;SET translocation;Uncharacterized protein SET;	SET;	0	0	0	0	0	0	2	0	0	0	0	0	2	0	0	0	0	0	0	0.000115	0	0	0	0	0	0	0	1.91667e-05	1.91667e-05
52 kDa protein;56 kDa protein;Isoform 1 of Probable aminopeptidase NPEPL1;Isoform 2 of Probable aminopeptidase NPEPL1;Isoform 3 of Probable aminopeptidase NPEPL1;	NPEPL1;STX16;	0	0	0	0	0	0	0	0	2	0	0	0	2	0	0	0	0	0	0	0	0	6.31e-05	0	0	0	0	0	1.05167e-05	1.05167e-05
Isoform 1 of Nucleolar protein 3;	NOL3;	0	0	0	0	0	0	0	0	0	0	0	2	2	0	0	0	0	0	0	0	0	0	0	0	0.000137	0	0	2.28333e-05	2.28333e-05
Serine/threonine-protein kinase Nek7;	NEK7;	0	0	0	0	0	0	2	0	0	0	0	0	2	0	0	0	0	0	0	0.000105	0	0	0	0	0	0	0	1.75e-05	1.75e-05
Protein prune homolog;	PRUNE;	0	0	0	0	0	2	0	0	0	0	0	0	2	0	0	0	0	0	7.82e-05	0	0	0	0	0	0	1.30333e-05	1.30333e-05	0	0
Isoform 1 of Coiled-coil domain-containing protein 109A;	CCDC109A;	0	0	0	0	2	0	0	0	0	0	0	0	2	0	0	0	0	8.04e-05	0	0	0	0	0	0	0	1.34e-05	1.34e-05	0	0
50 kDa protein;55 kDa erythrocyte membrane protein;	MPP1;	0	2	0	0	0	0	0	0	0	0	0	0	2	0	6.3e-05	0	0	0	0	0	0	0	0	0	0	1.05e-05	1.05e-05	0	0
Thiosulfate sulfurtransferase;	TST;	2	0	0	0	0	0	0	0	0	0	0	0	2	0.000103	0	0	0	0	0	0	0	0	0	0	0	1.71667e-05	1.71667e-05	0	0
Isoform 1 of Probable D-lactate dehydrogenase, mitochondrial precursor;Isoform 2 of Probable D-lactate dehydrogenase, mitochondrial precursor;	LDHD;	0	0	2	0	0	0	0	0	0	0	0	0	2	0	0	5.85e-05	0	0	0	0	0	0	0	0	0	9.75e-06	9.75e-06	0	0
Myristoylated alanine-rich C-kinase substrate;	MARCKS;	0	0	0	2	0	0	0	0	0	0	0	0	2	0	0	0	8.6e-05	0	0	0	0	0	0	0	0	1.43333e-05	1.43333e-05	0	0
Moesin;	MSN;	0	0	0	0	0	0	2	0	0	0	0	0	2	0	0	0	0	0	0	5.48e-05	0	0	0	0	0	0	0	9.13333e-06	9.13333e-06
32 kDa protein;Bleomycin hydrolase;	BLMH;	0	0	0	0	0	0	2	0	0	0	0	0	2	0	0	0	0	0	0	8.62e-05	0	0	0	0	0	0	0	1.43667e-05	1.43667e-05
Isoform Beta-3A of Integrin beta-3 precursor;Isoform Beta-3B of Integrin beta-3 precursor;Isoform Beta-3C of Integrin beta-3 precursor;	ITGB3;	0	2	0	0	0	0	0	0	0	0	0	0	2	0	3.67e-05	0	0	0	0	0	0	0	0	0	0	6.11667e-06	6.11667e-06	0	0
Isoform 3 of Dual specificity mitogen-activated protein kinase kinase 3;	MAP2K3;	0	0	0	0	2	0	0	0	0	0	0	0	2	0	0	0	0	8.13e-05	0	0	0	0	0	0	0	1.355e-05	1.355e-05	0	0
43 kDa protein;acyl-Coenzyme A thioesterase 2, mitochondrial isoform a;acyl-Coenzyme A thioesterase 2, mitochondrial isoform b;	ACOT9;	0	0	0	0	0	2	0	0	0	0	0	0	2	0	0	0	0	0	8.4e-05	0	0	0	0	0	0	1.4e-05	1.4e-05	0	0
ATP-dependent DNA helicase 2 subunit 2;	XRCC5;	0	0	0	0	0	0	0	0	2	0	0	0	2	0	0	0	0	0	0	0	0	4.03e-05	0	0	0	0	0	6.71667e-06	6.71667e-06
Isoform 1 of Calpastatin;Isoform 2 of Calpastatin;calpastatin isoform a;calpastatin isoform g;	CAST;	0	0	0	0	0	0	0	0	0	2	0	0	2	0	0	0	0	0	0	0	0	0	3.75e-05	0	0	0	0	6.25e-06	6.25e-06
Glycogen synthase kinase-3 alpha;	GSK3A;	0	0	0	0	0	2	0	0	0	0	0	0	2	0	0	0	0	0	7.34e-05	0	0	0	0	0	0	1.22333e-05	1.22333e-05	0	0
20 kDa protein;Ubiquinone biosynthesis protein COQ7 homolog;	COQ7;	0	0	0	0	0	0	0	2	0	0	0	0	2	0	0	0	0	0	0	0	0.000123	0	0	0	0	0	0	2.05e-05	2.05e-05
ATPase family, AAA domain containing 3A;Isoform 2 of ATPase family AAA domain-containing protein 3A;	ATAD3A;	0	0	0	0	0	2	0	0	0	0	0	0	2	0	0	0	0	0	6.12e-05	0	0	0	0	0	0	1.02e-05	1.02e-05	0	0
Isoform C of Fibulin-1 precursor;	FBLN1;	0	2	0	0	0	0	0	0	0	0	0	0	2	0	4.21e-05	0	0	0	0	0	0	0	0	0	0	7.01667e-06	7.01667e-06	0	0
Isoform 1 of Tyrosine-protein phosphatase non-receptor type 11;Isoform 2 of Tyrosine-protein phosphatase non-receptor type 11;	PTPN11;	0	0	0	0	0	2	0	0	0	0	0	0	2	0	0	0	0	0	5.95e-05	0	0	0	0	0	0	9.91667e-06	9.91667e-06	0	0
88 kDa protein;Isoform 1 of Signal transducer and activator of transcription 3;Isoform Del-701 of Signal transducer and activator of transcription 3;signal transducer and activator of transcription 3 isoform 3;	STAT3;	0	0	0	0	0	0	0	0	0	0	0	2	2	0	0	0	0	0	0	0	0	0	0	0	3.96e-05	0	0	6.6e-06	6.6e-06
Mannosyl-oligosaccharide glucosidase;	GCS1;	0	0	0	0	0	2	0	0	0	0	0	0	2	0	0	0	0	0	4.23e-05	0	0	0	0	0	0	7.05e-06	7.05e-06	0	0
Niban protein;	FAM129A;	0	0	0	0	0	0	0	0	0	0	0	2	2	0	0	0	0	0	0	0	0	0	0	0	3.24e-05	0	0	5.4e-06	5.4e-06
Probable saccharopine dehydrogenase;Saccharopine dehydrogenase;	SCCPDH;	0	0	0	0	0	2	0	0	0	0	0	0	2	0	0	0	0	0	0.000106	0	0	0	0	0	0	1.76667e-05	1.76667e-05	0	0
41 kDa protein;Guanine nucleotide-binding protein G(i), alpha-1 subunit;	GNAI1;	0	0	0	0	0	2	0	0	0	0	0	0	2	0	0	0	0	0	9.98e-05	0	0	0	0	0	0	1.66333e-05	1.66333e-05	0	0
Isoform 1 of 60S ribosomal protein L11;Isoform 2 of 60S ribosomal protein L11;	RPL11;	0	0	0	0	0	0	0	0	0	0	0	2	2	0	0	0	0	0	0	0	0	0	0	0	0.000169	0	0	2.81667e-05	2.81667e-05
89 kDa protein;91 kDa protein;Isoform Long of Cold shock domain-containing protein E1;Putative uncharacterized protein DKFZp779B0247;	CSDE1;NRAS;	0	0	0	0	0	2	0	0	0	0	0	0	2	0	0	0	0	0	4.4e-05	0	0	0	0	0	0	7.33333e-06	7.33333e-06	0	0
BTF3L4 protein (Fragment);Transcription factor BTF3 homolog 4;	BTF3L4;	0	0	0	0	0	0	0	2	0	0	0	0	2	0	0	0	0	0	0	0	0.000157	0	0	0	0	0	0	2.61667e-05	2.61667e-05
Putative uncharacterized protein DKFZp686C15213;		0	0	0	0	0	0	0	0	0	0	2	0	2	0	0	0	0	0	0	0	0	0	0	6.12e-05	0	0	0	1.02e-05	1.02e-05
cGMP-dependent protein kinase 1, alpha isozyme;cGMP-dependent protein kinase 1, beta isozyme;	PRKG1;	0	0	0	0	0	0	0	0	0	0	0	2	2	0	0	0	0	0	0	0	0	0	0	0	4.43e-05	0	0	7.38333e-06	7.38333e-06
similar to Heterogeneous nuclear ribonucleoprotein A1;	LOC645691;	0	2	0	0	0	0	0	0	0	0	0	0	2	0	9.55e-05	0	0	0	0	0	0	0	0	0	0	1.59167e-05	1.59167e-05	0	0
UPF0027 protein C22orf28;	C22orf28;	0	0	0	0	0	0	0	0	0	0	0	2	2	0	0	0	0	0	0	0	0	0	0	0	5.95e-05	0	0	9.91667e-06	9.91667e-06
Isoform 1 of Sorting nexin-3;Isoform 4 of Sorting nexin-3;	SNX3;	0	0	0	0	0	0	0	2	0	0	0	0	2	0	0	0	0	0	0	0	0.000161	0	0	0	0	0	0	2.68333e-05	2.68333e-05
Putative uncharacterized protein NIF3L1;	NIF3L1;	0	0	0	0	0	2	0	0	0	0	0	0	2	0	0	0	0	0	9.4e-05	0	0	0	0	0	0	1.56667e-05	1.56667e-05	0	0
Nuclear receptor-binding protein;	NRBP1;	0	0	0	0	0	2	0	0	0	0	0	0	2	0	0	0	0	0	6.62e-05	0	0	0	0	0	0	1.10333e-05	1.10333e-05	0	0
Nucleotide-binding protein 2;	NUBP2;	0	0	0	0	0	0	2	0	0	0	0	0	2	0	0	0	0	0	0	0.000117	0	0	0	0	0	0	0	1.95e-05	1.95e-05
Cellular titin isoform PEVK variant 3 (Fragment);		0	0	2	0	0	0	0	0	0	0	0	0	2	0	0	7.41e-05	0	0	0	0	0	0	0	0	0	1.235e-05	1.235e-05	0	0
Ferritin-like protein;	FTL;	0	0	0	0	0	0	0	0	2	0	0	0	2	0	0	0	0	0	0	0	0	0.000169	0	0	0	0	0	2.81667e-05	2.81667e-05
Isoform Alpha-7X1A of Integrin alpha-7 precursor;Isoform Alpha-7X1B of Integrin alpha-7 precursor;Isoform Alpha-7X1DA of Integrin alpha-7 precursor;Isoform Alpha-7X1DB of Integrin alpha-7 precursor;Isoform Alpha-7X1X2A of Integrin alpha-7 precursor;Isoform Alpha-7X1X2B of Integrin alpha-7 precursor;Isoform Alpha-7X1X2DA of Integrin alpha-7 precursor;Isoform Alpha-7X1X2DB of Integrin alpha-7 precu…	ITGA7;	0	0	0	0	2	0	0	0	0	0	0	0	2	0	0	0	0	2.67e-05	0	0	0	0	0	0	0	4.45e-06	4.45e-06	0	0
UDP-glucose ceramide glucosyltransferase-like 1 isoform 1;UDP-glucose:glycoprotein glucosyltransferase 1 precursor;	UGCGL1;	0	0	2	0	0	0	0	0	0	0	0	0	2	0	0	1.86e-05	0	0	0	0	0	0	0	0	0	3.1e-06	3.1e-06	0	0
Isoform 2 of Spectrin beta chain, erythrocyte;	SPTB;	0	2	0	0	0	0	0	0	0	0	0	0	2	0	1.23e-05	0	0	0	0	0	0	0	0	0	0	2.05e-06	2.05e-06	0	0
116 kDa protein;117 kDa protein;Alpha-mannosidase 2C1;	MAN2C1;	0	0	0	0	0	0	0	0	0	2	0	0	2	0	0	0	0	0	0	0	0	0	2.66e-05	0	0	0	0	4.43333e-06	4.43333e-06
Collagen alpha-2(I) chain precursor;	COL1A2;	0	2	0	0	0	0	0	0	0	0	0	0	2	0	2.1e-05	0	0	0	0	0	0	0	0	0	0	3.5e-06	3.5e-06	0	0
Nebulin (Fragment);	NEB;	0	0	0	0	2	0	0	0	0	0	0	0	2	0	0	0	0	9.38e-06	0	0	0	0	0	0	0	1.56333e-06	1.56333e-06	0	0
Histone H2B type 1-B;Histone H2B type 1-J;Histone H2B type 1-O;Histone H2B type 2-E;Histone H2B type 3-B;	HIST1H2BB;HIST1H2BC;HIST1H2BE;HIST1H2BF;HIST1H2BG;HIST1H2BI;HIST1H2BJ;HIST1H2BO;HIST2H2BE;HIST3H2BB;	0	0	0	0	0	0	0	0	1	0	1	0	2	0	0	0	0	0	0	0	0	0.000117	0	0.000113	0	0	0	3.83333e-05	2.42496e-05
S-methyl-5-thioadenosine phosphorylase;	MTAP;	0	0	0	0	0	0	0	0	0	0	1	1	2	0	0	0	0	0	0	0	0	0	0	5.02e-05	5.31e-05	0	0	1.72167e-05	1.08952e-05
Isoform 1 of Cullin-3;	CUL3;	0	0	0	0	0	0	0	0	1	0	0	1	2	0	0	0	0	0	0	0	0	1.92e-05	0	0	1.96e-05	0	0	6.46667e-06	4.09021e-06
Ras-related protein Rab-18;	RAB18;	0	0	0	0	0	0	0	1	1	0	0	0	2	0	0	0	0	0	0	0	5.91e-05	7.17e-05	0	0	0	0	0	2.18e-05	1.38832e-05
carboxylesterase 2 isoform 1;	CES2;	0	0	0	0	0	0	0	0	1	0	0	1	2	0	0	0	0	0	0	0	0	2.37e-05	0	0	2.41e-05	0	0	7.96667e-06	5.03883e-06
Uncharacterized protein SELENBP1;	SELENBP1;	0	0	0	0	0	0	0	0	1	0	0	1	2	0	0	0	0	0	0	0	0	3.09e-05	0	0	3.14e-05	0	0	1.03833e-05	6.56731e-06
similar to plasma membrane associated protein, S3-12;	KIAA1881;	0	0	0	0	0	0	1	1	0	0	0	0	2	0	0	0	0	0	0	1.11e-05	8.56e-06	0	0	0	0	0	0	3.27667e-06	2.09813e-06
53 kDa protein;	FLOT2;	0	1	1	0	0	0	0	0	0	0	0	0	2	0	2.98e-05	3e-05	0	0	0	0	0	0	0	0	0	9.96667e-06	6.30353e-06	0	0
GTP-binding protein SAR1a;	SAR1A;	0	1	0	0	0	0	1	0	0	0	0	0	2	0	7.26e-05	0	0	0	0	7.98e-05	0	0	0	0	0	1.21e-05	1.21e-05	1.33e-05	1.33e-05
Isoform 1 of Protein phosphatase 1 regulatory subunit 7;	PPP1R7;	0	0	0	0	0	1	1	0	0	0	0	0	2	0	0	0	0	0	4.92e-05	4.39e-05	0	0	0	0	0	8.2e-06	8.2e-06	7.31667e-06	7.31667e-06
20 kDa protein;Isoform 1 of Apolipoprotein O precursor;Isoform 2 of Apolipoprotein O precursor;	APOO;	0	0	0	0	0	1	0	1	0	0	0	0	2	0	0	0	0	0	9.56e-05	0	6.57e-05	0	0	0	0	1.59333e-05	1.59333e-05	1.095e-05	1.095e-05
Glutathione S-transferase Mu 2;	GSTM2;	0	0	0	0	0	1	0	0	1	0	0	0	2	0	0	0	0	0	8.13e-05	0	0	6.77e-05	0	0	0	1.355e-05	1.355e-05	1.12833e-05	1.12833e-05
Isoform 1 of ARMET-like protein 1 precursor;	ARMETL1;	0	0	0	0	0	1	0	1	0	0	0	0	2	0	0	0	0	0	9.47e-05	0	6.51e-05	0	0	0	0	1.57833e-05	1.57833e-05	1.085e-05	1.085e-05
Cathepsin D precursor;	CTSD;	0	0	0	0	0	0	1	0	0	0	0	0	1	0	0	0	0	0	0	3.84e-05	0	0	0	0	0	0	0	6.4e-06	6.4e-06
Nucleoside diphosphate kinase A;non-metastatic cells 1, protein (NM23A) expressed in isoform a;	NME1;	0	0	0	0	0	0	0	0	0	0	0	1	1	0	0	0	0	0	0	0	0	0	0	0	9.13e-05	0	0	1.52167e-05	1.52167e-05
Isoform A of Decorin precursor;	DCN;	0	0	0	1	0	0	0	0	0	0	0	0	1	0	0	0	3.98e-05	0	0	0	0	0	0	0	0	6.63333e-06	6.63333e-06	0	0
Poly(ADP-ribose) glycohydrolase ARH3;	ADPRHL2;	0	0	0	0	0	0	1	0	0	0	0	0	1	0	0	0	0	0	0	4.36e-05	0	0	0	0	0	0	0	7.26667e-06	7.26667e-06
61 kDa protein;NEDD8-activating enzyme E1 regulatory subunit;amyloid beta precursor protein-binding protein 1 isoform b;amyloid beta precursor protein-binding protein 1 isoform c;	APPBP1;	0	1	0	0	0	0	0	0	0	0	0	0	1	0	2.81e-05	0	0	0	0	0	0	0	0	0	0	4.68333e-06	4.68333e-06	0	0
Isoform Long of ES1 protein homolog, mitochondrial precursor;Uncharacterized protein C21orf33;	C21orf33;	0	0	0	0	0	0	0	1	0	0	0	0	1	0	0	0	0	0	0	0	4.54e-05	0	0	0	0	0	0	7.56667e-06	7.56667e-06
24 kDa protein;29 kDa protein;60S ribosomal protein L7;RPL7 protein;	RPL7;	0	0	0	0	1	0	0	0	0	0	0	0	1	0	0	0	0	5.52e-05	0	0	0	0	0	0	0	9.2e-06	9.2e-06	0	0
Glutathione S-transferase Mu 1;glutathione S-transferase M1 isoform 2;	GSTM1;	0	0	0	0	0	0	0	1	0	0	0	0	1	0	0	0	0	0	0	0	6.1e-05	0	0	0	0	0	0	1.01667e-05	1.01667e-05
Isoform 1 of Leucine-rich repeat-containing protein 20;	LRRC20;	0	0	0	0	0	1	0	0	0	0	0	0	1	0	0	0	0	0	9.63e-05	0	0	0	0	0	0	1.605e-05	1.605e-05	0	0
Isoform 1 of Pregnancy-specific beta-1-glycoprotein 1 precursor;Isoform 2 of Pregnancy-specific beta-1-glycoprotein 1 precursor;Isoform 3 of Pregnancy-specific beta-1-glycoprotein 1 precursor;	PSG1;	0	0	0	0	0	0	0	0	1	0	0	0	1	0	0	0	0	0	0	0	0	3.5e-05	0	0	0	0	0	5.83333e-06	5.83333e-06
Cytosolic non-specific dipeptidase;	CNDP2;	0	1	0	0	0	0	0	0	0	0	0	0	1	0	3.03e-05	0	0	0	0	0	0	0	0	0	0	5.05e-06	5.05e-06	0	0
Uncharacterized protein SOD1;	SOD1;	0	0	1	0	0	0	0	0	0	0	0	0	1	0	0	9.29e-05	0	0	0	0	0	0	0	0	0	1.54833e-05	1.54833e-05	0	0
Isoform 2 of Nucleophosmin;	NPM1;	0	0	0	1	0	0	0	0	0	0	0	0	1	0	0	0	5.39e-05	0	0	0	0	0	0	0	0	8.98333e-06	8.98333e-06	0	0
Isoform 1 of Tumor protein D54;Isoform 2 of Tumor protein D54;tumor protein D52-like 2 isoform a;tumor protein D52-like 2 isoform b;	TPD52L2;	0	0	0	0	0	0	1	0	0	0	0	0	1	0	0	0	0	0	0	7.62e-05	0	0	0	0	0	0	0	1.27e-05	1.27e-05
Serine-threonine kinase receptor-associated protein;	STRAP;	0	0	0	0	0	0	1	0	0	0	0	0	1	0	0	0	0	0	0	4.52e-05	0	0	0	0	0	0	0	7.53333e-06	7.53333e-06
NADH dehydrogenase [ubiquinone] iron-sulfur protein 7, mitochondrial precursor;	NDUFS7;	0	0	1	0	0	0	0	0	0	0	0	0	1	0	0	4.86e-05	0	0	0	0	0	0	0	0	0	8.1e-06	8.1e-06	0	0
27 kDa protein;	PSG2;	0	0	0	0	0	0	0	0	0	0	1	0	1	0	0	0	0	0	0	0	0	0	0	5.9e-05	0	0	0	9.83333e-06	9.83333e-06
CDNA FLJ14048 fis, clone HEMBA1006650, weakly similar to ARP2/3 COMPLEX 20 KD SUBUNIT;	BRPF1;	0	0	0	0	0	1	0	0	0	0	0	0	1	0	0	0	0	0	0.000114	0	0	0	0	0	0	1.9e-05	1.9e-05	0	0
Amyloid lambda 6 light chain variable region SAR (Fragment);		0	0	0	0	0	0	0	0	0	1	0	0	1	0	0	0	0	0	0	0	0	0	0.00012	0	0	0	0	2e-05	2e-05
HNRPA2B1 protein;	HNRNPA2B1;	0	0	0	0	0	0	1	0	0	0	0	0	1	0	0	0	0	0	0	6.35e-05	0	0	0	0	0	0	0	1.05833e-05	1.05833e-05
Peroxisomal 3,2-trans-enoyl-CoA isomerase;	PECI;	0	0	0	0	1	0	0	0	0	0	0	0	1	0	0	0	0	3.75e-05	0	0	0	0	0	0	0	6.25e-06	6.25e-06	0	0
Putative uncharacterized protein DKFZp686G21220 (Fragment);	IGHA1;	0	0	0	1	0	0	0	0	0	0	0	0	1	0	0	0	2.82e-05	0	0	0	0	0	0	0	0	4.7e-06	4.7e-06	0	0
Isoform Delta 2 of Calcium/calmodulin-dependent protein kinase type II delta chain;Isoform Delta 3 of Calcium/calmodulin-dependent protein kinase type II delta chain;Isoform Delta 4 of Calcium/calmodulin-dependent protein kinase type II delta chain;Isoform Delta 9 of Calcium/calmodulin-dependent protein kinase type II delta chain;	CAMK2D;	0	0	0	0	0	1	0	0	0	0	0	0	1	0	0	0	0	0	3.48e-05	0	0	0	0	0	0	5.8e-06	5.8e-06	0	0
Thioredoxin reductase 1, cytoplasmic precursor;	TXNRD1;	0	0	0	0	0	0	0	0	0	0	1	0	1	0	0	0	0	0	0	0	0	0	0	2.85e-05	0	0	0	4.75e-06	4.75e-06
Putative uncharacterized protein;		0	0	0	1	0	0	0	0	0	0	0	0	1	0	0	0	6.05e-05	0	0	0	0	0	0	0	0	1.00833e-05	1.00833e-05	0	0
Putative uncharacterized protein;		0	0	0	1	0	0	0	0	0	0	0	0	1	0	0	0	6.05e-05	0	0	0	0	0	0	0	0	1.00833e-05	1.00833e-05	0	0
20 kDa protein;	GNAI2;	0	0	0	0	1	0	0	0	0	0	0	0	1	0	0	0	0	8.01e-05	0	0	0	0	0	0	0	1.335e-05	1.335e-05	0	0
Glutamate dehydrogenase 2, mitochondrial precursor;	GLUD2;	0	0	0	0	0	0	0	0	0	0	0	1	1	0	0	0	0	0	0	0	0	0	0	0	2.69e-05	0	0	4.48333e-06	4.48333e-06
Isoform 1 of Dynamin-2;Isoform 2 of Dynamin-2;	DNM2;	0	0	0	0	0	0	0	0	0	0	0	1	1	0	0	0	0	0	0	0	0	0	0	0	1.73e-05	0	0	2.88333e-06	2.88333e-06
EPS15L1 protein;Epidermal growth factor receptor substrate 15-like 1;	EPS15L1;	0	0	0	0	0	0	1	0	0	0	0	0	1	0	0	0	0	0	0	1.95e-05	0	0	0	0	0	0	0	3.25e-06	3.25e-06
ATP-dependent RNA helicase DDX3Y;	DDX3Y;	0	0	0	0	0	0	0	1	0	0	0	0	1	0	0	0	0	0	0	0	1.84e-05	0	0	0	0	0	0	3.06667e-06	3.06667e-06
Isoform A of AP-1 complex subunit beta-1;Isoform B of AP-1 complex subunit beta-1;	AP1B1;	0	0	0	0	0	1	0	0	0	0	0	0	1	0	0	0	0	0	1.87e-05	0	0	0	0	0	0	3.11667e-06	3.11667e-06	0	0
Eukaryotic translation initiation factor 3 subunit 6 interacting protein;Eukaryotic translation initiation factor 3 subunit 6-interacting protein;	EIF3EIP;	0	0	0	0	0	0	0	0	1	0	0	0	1	0	0	0	0	0	0	0	0	2.52e-05	0	0	0	0	0	4.2e-06	4.2e-06
Putative uncharacterized protein LRPPRC;	LRPPRC;	0	0	0	0	0	0	0	0	0	0	0	1	1	0	0	0	0	0	0	0	0	0	0	0	1.18e-05	0	0	1.96667e-06	1.96667e-06
IGHM protein;	IGHM;	0	0	0	1	0	0	0	0	0	0	0	0	1	0	0	0	2.36e-05	0	0	0	0	0	0	0	0	3.93333e-06	3.93333e-06	0	0
Complement component 4A;	C4A;	0	1	0	0	0	0	0	0	0	0	0	0	1	0	8.24e-06	0	0	0	0	0	0	0	0	0	0	1.37333e-06	1.37333e-06	0	0
